# Supplementary material for: Covering All Bases: A Universal Metazoan UCE Probe Set to Democratize Phylogenomics
Source: Genome Biol Evol. 2025 Oct 13;17(11):evaf193. doi: 10.1093/gbe/evaf193 (PMC12571155; doi:10.1093/gbe/evaf193)
Supplement: evaf193_Supplementary_Data [file evaf193_supplementary_data.zip]

Archive with 2 entries (2 files):
- SupplementalFigs_v2.docx
- MetazoaProbe_Supplemental_Table_v2.xlsx
