# Supplementary material for: Covering All Bases: A Universal Metazoan UCE Probe Set to Democratize Phylogenomics
Source: Genome Biol Evol. 2025 Oct 13;17(11):evaf193. doi: 10.1093/gbe/evaf193 (PMC12571155; doi:10.1093/gbe/evaf193)
Supplement: evaf193_Supplementary_Data [file evaf193_supplementary_data.zip › MetazoaProbe_Supplemental_Table_v2.xlsx]

## Sheet: S. Table S1
Supplemental Table S1. Published genomes used and relevant genome statistics. The base genome is highlighted in blue and the nine exemplar genomes are highlighted in green.
Phylum	Species	Year released	NCBI assembly ID	NCBI genome fasta or reference sequence	Genome hub link	UCEs in final matrix (Metazoa_Final_Full)	Assembly level	BUSCO dataset	Complete %	Single %	Duplicate %	Fragmented %	Missing %	Size (total length Mb)	Number of chromosomes - scaffolds	Scaffold N50 (Mb)	Masked	Ref: Associated paper or Submitter	Notes
Acoelomorpha	Hofstenia miamia	2019	Hmi_1.0	GCA_004352715.1	https://www.ncbi.nlm.nih.gov/data-hub/genome/GCA_004352715.1/	553	scaffold							949.8	18346 scaffolds	1	yes	Harvard University; https://www.science.org/doi/10.1126/science.aau6173	Acoelomorpha_Hofstenia_miamia
Acoelomorpha	Symsagittifera roscoffensis	2022	SymRos_1_5	GCA_025153585.1	https://www.ncbi.nlm.nih.gov/data-hub/genome/GCA_025153585.1/	294	scaffold							1103	3459 scaffolds	1	yes	University Medical Center Groningen
Annelida	Paraescarpia echinospica	2021	HKBU_Pec_v1	GCA_020002185.1	https://www.ncbi.nlm.nih.gov/data-hub/genome/GCA_020002185.1/	635	chromosome	metazoa	96.4	95.1	1.3			1100	14 chromosomes - 6461 scaffolds	69.1	yes	https://academic.oup.com/mbe/article/38/10/4116/6320074?login=false	Annelida_Paraescarpia_echinospica.fasta
Annelida	Streblospio benedicti	2021	ASM1909598v1	GCA_019095985.1	https://www.ncbi.nlm.nih.gov/data-hub/genome/GCA_019095985.1/	585	chromosome	metazoa	94.2	88.4	3.4	2.4	5.8	701.5	11 chromosomes - 6112 scaffolds	56.1	yes	https://pubmed.ncbi.nlm.nih.gov/35078222/	Annelida_Streblospio_benedicti.fasta
Arthropoda	Athalia rosae	2020	iyAthRosa1.1	GCA_917208135.1	https://www.ncbi.nlm.nih.gov/data-hub/genome/GCF_917208135.1/	605	chromosome	hymenoptera_odb10	98.9	98.4	0.4	0.3	0.8		8 chrome - 14 scaff	25.5
Arthropoda	Bombyx mori	2016	Bmori_2016v1.0	GCA_014905235.2	https://www.ncbi.nlm.nih.gov/data-hub/genome/GCF_014905235.1/	639	chromosome	lepidoptera_odb10	98.9	97.9	1	0.2	0.9	460.3	28 chrome - 696 scaff	16.8
Arthropoda	Diaphorina citri	2013		GCF_000475195.1	https://www.ncbi.nlm.nih.gov/data-hub/genome/GCF_000475195.1/	609	Scaffold	hemiptera_odb10	86.8	81.9	4.9	6.3	6.9	485.7	161988	109.9
Arthropoda	Folsomia candida	2017	ASM221717v1	GCA_002217175.1	https://www.ncbi.nlm.nih.gov/data-hub/genome/GCF_002217175.1/	574	Scaffold	arthropoda_odb10	97.8	96.1	1.8	0.4	1.8	221.7	162	6.5
Arthropoda	Homarus americanus	2021	GMGI_Hamer_2.0	GCA_018991925.1	https://www.ncbi.nlm.nih.gov/data-hub/genome/GCF_018991925.1/	602	Scaffold	arthropoda_odb10	97.4	96.1	1.4	1.4	1.2	2300	47245	759.6
Arthropoda	Parasteotoda tepidariorum	2019	Ptep_3.0	GCA_000365465.3	https://www.ncbi.nlm.nih.gov/data-hub/genome/GCF_000365465.3/	366	Scaffold	arachnida_odb10	99.1	92.9	6.2	0.4	0.5	1200	59853	765.2
Arthropoda	Pediculus humanus	2007	JCVI_LOUSE_1.0	GCA_000006295.1	https://www.ncbi.nlm.nih.gov/data-hub/genome/GCF_000006295.1/	548	Scaffold							110.8	1882	497.1
Arthropoda	Phalangium opilio	2021		GCA_019434445.1	https://www.ncbi.nlm.nih.gov/data-hub/genome/GCA_019434445.1/	646	Scaffold							576.9	5137	211
Arthropoda	Pterostichus madidus	2020	icPteMadi1.2	GCA_911728475.2	https://www.ncbi.nlm.nih.gov/data-hub/genome/GCA_911728475.2/	540	chromosome							705.1	19 chrome - 26 scaff	37.9
Arthropoda	Sarcophaga subvicina	2022	idSarSubv1.1	GCA_936449025.1	https://www.ncbi.nlm.nih.gov/data-hub/genome/GCA_936449025.1/	579	chromosome							711.1	6 chrome - 165 scaff	132.2
Arthropoda	Aethina tumida	2022	icAetTumi1.1	GCA_024364675.1	https://www.ncbi.nlm.nih.gov/data-hub/genome/GCF_024364675.1/	611	Chromosome	endopterygota_odb10	99.3	97.4	1	0.1	0.6	260	8 chromosomes - 8 scaffolds	0.368	yes	United States Department of Agriculture BioProject PRJNA825637	Arthropoda_Aethina_tumida.fasta
Arthropoda	Daphnia magna	2021	ASM2063170v1.1	GCA_020631705.2	https://www.ncbi.nlm.nih.gov/data-hub/genome/GCF_020631705.1/	612	Chromosome	arthropoda_odb10	97.8	91.8	6	0.2	2	161.5	10 chromosomes - 308 scaffolds	0.179	yes	Sungkyunkwan University Bioproject PRJNA738190	Arthropoda_Daphnia_magna.fasta
Arthropoda	Dermacentor silvarum	2022	BIME_Dsil_1.4	GCA_013339745.2	https://www.ncbi.nlm.nih.gov/data-hub/genome/GCF_013339745.2/	668	Chromosome	arachnida_odb10	98.3	92.6	5.7	0.6	1.1	2500	11 chromosomes -1,664 scaffolds	0.1895	yes	https://doi.org/10.1016/j.cell.2020.07.023	Arthropoda_Dermacentor_silvarum.fasta
Arthropoda	Nymphon striatum	2021	SNU_Nstr_1.0	GCA_016618385.1	https://www.ncbi.nlm.nih.gov/data-hub/genome/GCA_016618385.1/	554	Scaffold	arthropoda_odb9	96.53	78.8	17.3	0.94	2.53	744.8	1,638 scaffolds	0.7018	yes	https://doi.org/10.3389/fevo.2020.554164	Arthropoda_Nymphon_striatum.fasta
Arthropoda	Strigamia maritima	2011	Smar_1.0	GCA_000239455.1	https://www.ncbi.nlm.nih.gov/data-hub/genome/GCA_000239455.1/	612	Scaffold	arthropoda_odb10	93.8					176.2	14,739 scaffolds	0.1395	yes	https://doi.org/10.1371/journal.pbio.1002005	Arthropoda_Strigamia_maritima.fasta
Brachiopoda	Lingula anatina	2018	LinAna2.0	GCF_001039355.2	https://www.ncbi.nlm.nih.gov/data-hub/genome/GCF_001039355.2/	503	Scaffold	metazoa_odb10	98.5	74.5	24	0.6	0.8	406.3	2,677 scaffold	0.4601	yes	https://www.nature.com/articles/ncomms9301	Brachiopoda_Lingula_anatina.fasta
Bryozoa	Cryptosula pallasiana	2022	tzCryPall5.1	GCA_945261195.1	https://www.ncbi.nlm.nih.gov/data-hub/genome/GCA_945261195.1/	653	chromosome							605.6	12 chromosomes - 847 scaffolds	46.3	yes
Bryozoa	Membranipora membranacea	2021	tzMemMemb1.1	GCA_914767715.1	https://www.ncbi.nlm.nih.gov/data-hub/genome/GCA_914767715.1/	663	chromosome							339.4	11 chromosomes - 21 scaffolds	30	yes
Cephalochordata	Branchiostoma floridae	2020	Bfl_VNyyK	GCA_000003815.2	https://www.ncbi.nlm.nih.gov/data-hub/genome/GCF_000003815.2/	684	chromosome	metazoa_odb10	97.4	96	1.4	1	1.6	513.4	19 chromosomes - 431 scaffolds	25.4	yes	https://www.nature.com/articles/s41559-020-1156-z ; https://www.nature.com/articles/nature06967	Cephalochordata_Branchiostoma_floridae
Cnidaria	Acropora millepora	2020	Amil_v2.1	GCF_013753865.1	https://www.ncbi.nlm.nih.gov/data-hub/genome/GCF_013753865.1/	630	chromosome	metazoa_odb10	96.5	90	6.5	0.8	2.6	475.4	14 chromosomes - 854 scaffolds	19.8	yes	Columbia University. DOI: 10.1126/science.aba4674
Cnidaria	Hydra vulgaris	2022	Hydra_105_v3	GCF_022113875.1	https://www.ncbi.nlm.nih.gov/data-hub/genome/GCF_022113875.1/	592	chromosome	metazoa_odb10	95.3	94.3	0.9	0.8	3.9	819.4	15 chromosomes - 54 scaffolds	55	yes	University of Vienna
Cnidaria	Nematostella vectensis	2022	jaNemVect1.1	GCF_932526225.1	https://www.ncbi.nlm.nih.gov/data-hub/genome/GCF_932526225.1/	591	chromosome	metazoa_odb10	96.9	96.2	0.6	0.6	2.5	269.4	15 chromosomes - 47 scaffolds	17.9	yes	Welcome Sanger Institute. Darwin Tree of Life Project
Craniata	Accipiter gentilis	2022	bAccGen1.1	GCA_929443795.1	https://www.ncbi.nlm.nih.gov/data-hub/genome/GCF_929443795.1/	489	chromosome	aves_odb10	99.2	98.6	0.6	0.1	0.7	1400	40 chromosomes - 454 scaffolds	35	yes	Wellcome Sanger Institute. https://wellcomeopenresearch.org/articles/7-122/v1
Craniata	Anas platyrhynchos	2018	IASCAAS_PekingDuck_PBH1.5	GCA_003850225.1	https://www.ncbi.nlm.nih.gov/data-hub/genome/GCF_003850225.1/	489	chromosome	aves_odb10	95	91.8	3.2	0.9	4.1	1100	30 chromosomes - 2149 scaffolds	76.1	yes	https://bmcecolevol.biomedcentral.com/articles/10.1186/s12862-021-01894-7
Craniata	Astyanax mexicanus	2022	AstMex3_surface	GCA_023375975.1	https://www.ncbi.nlm.nih.gov/data-hub/genome/GCF_023375975.1/	417	chromosome	actinopterygii_odb10	99.8	98.8	0.9	0.1	0.1	1400	25 chromosomes - 109 scaffolds	51.9	yes	University of Missouri
Craniata	Gasterosteus aculeatus	2021	GAculeatus_UGA_version5	GCA_016920845.1	https://www.ncbi.nlm.nih.gov/data-hub/genome/GCF_016920845.1/	422	chromosome	actinopterygii_odb10	98.5	95.9	2.6	0.7	0.8	471.9	22 chrome - 2936 scaff	20.4
Ctenophora	Beroe forskalii	2020	UCSC_Bfor_v1	GCA_011033025.1	https://www.ncbi.nlm.nih.gov/data-hub/genome/GCA_011033025.1/	468	scaffold							219	1546 scaffolds	0.3847	yes	Monterey Bay Aquarium Research Institute DOI: 10.7717/peerj.8356
Ctenophora	Hormiphora californensis	2021	UCSC_Hcal_v1	GCA_020137815.1	https://www.ncbi.nlm.nih.gov/data-hub/genome/GCA_020137815.1/	520	chromosome	eukaryota v3	89.4	88.1	1.3	4.6	6	110.7	13 chromosomes - 44 scaffolds	8.5	yes	Monterey Bay Aquarium Research Institute DOI: 10.1093/g3journal/jkab302
Dicyemida	Dicyema japonicum	2020	ASM1110917v1	GCA_011109175.1	https://www.ncbi.nlm.nih.gov/data-hub/genome/GCA_011109175.1/	254	Scaffold								377 scaffolds - 1997 scaffolds	1	yes
Echinodermata	Asterias rubens	2020	eAstRub1.3	GCA_902459465.3	https://www.ncbi.nlm.nih.gov/data-hub/genome/GCF_902459465.1/	728	chromosome	metazoa_odb10	98.5	97.6	0.9	0.3	1.2	417.6	22 chromosomes - 150 scaffolds	20.6	yes	Welcome Sanger Institute. Cambridge University.	Echinodermata_Asterias_rubens
Echinodermata	Lytechinus variegatus	2021	Lvar_3.0	GCA_018143015.1	https://www.ncbi.nlm.nih.gov/data-hub/genome/GCF_018143015.1/	598	chromosome	metazoa_odb10	98.8	81.6	17.3	0.4	0.7	869.6	19 chromosomes - 32 scaffolds	45.6	yes	Duke University; https://academic.oup.com/gbe/article/12/7/1080/5841217	Echinodermata_Lytechinus_variegatus
Hemichordata	Ptychodera flava	2015	ptychodera_flava version 1.0.14	GCA_001465055.1	https://www.ncbi.nlm.nih.gov/data-hub/genome/GCA_001465055.1/	572	scaffold							1229	218255 scaffolds	0.1963	yes	https://www.nature.com/articles/nature16150	Hemichordata_Ptychodera_flava
Hemichordata	Saccoglossus kowalevskii	2009	Skow_1.1	GCA_000003605.1	https://www.ncbi.nlm.nih.gov/data-hub/genome/GCF_000003605.2/	713	scaffold	metazoa_odb10	89.8	89.2	0.6	7.1	3	775.8	54119 scaffolds	0.2458	yes	https://www.nature.com/articles/nature16150	Hemichordata_Saccoglossus_kowalevskii
Mollusca	Patella pellucida	2022	xgPatPell1.1	GCA_917208175.1	https://www.ncbi.nlm.nih.gov/data-hub/genome/GCA_917208275.1/	733	chromosome	metazoa_odb11	97.5	96.9	0.6			712.1	9 chromosomes - 62 scaffolds	87.2	yes	Darwin Tree of Life Project (https://www.darwintreeoflife.org/)	Mollusca_Patella_pellucida.fasta
Mollusca	Pecten maximus	2019	xPecMax1.1	GCA_902652895.1	https://www.ncbi.nlm.nih.gov/data-hub/genome/GCF_902652985.1/	712	chromosome	metazoa_odb10	97.9	95.2	2.7	0.5	1.6	918.3	19 chromosomes - 3983 scaffolds	44.8	yes	https://academic.oup.com/gigascience/article/9/5/giaa037/5827190?login=false	Mollusca_Pecten_maximus.fasta
Nematoda	Caenorhabditis elegans	2013	WBcel235	GCA_000002985.3	https://www.ncbi.nlm.nih.gov/data-hub/genome/GCF_000002985.6/	434	chromosome	metazoa_odb10	98.6	98	0.6	0.8	1.4	100.3	6 chromosomes - 6 scaffolds	17.5	yes
Nematoda	Pristionchus pacificus	2020	El Paco v. 4	GCA_000180635.4	https://www.ncbi.nlm.nih.gov/data-hub/genome/GCA_000180635.4/	424	chromosome	metazoa_odb10	93.2	91.9	1.3	3.1	6.8	158.5	6 chromosomes - 46 scaffolds	23.9	yes
Nematomorpha	Nectonema munidae	2022	N/A	N/A	N/A	477	Scaffold	metazoa_odb10	58.8	58.2	0.6	9.9	31.3	213.2	1061	0.716	yes	us
Nemertea	Lineus longissimus	2022	tnLinLong1.2	GCA_910592375.2	https://www.ncbi.nlm.nih.gov/data-hub/genome/GCA_910592395.2/	743	chromosome	metazoa_odb10	96.5	96.1	0.4	2.2	1.3	391.2	19 chromosomes - 30 scaffolds	21	yes	Darwin Tree of Life Project (https://www.darwintreeoflife.org/)	Nemertea_Lineus_longissimus.fasta
Onychophora	Epiperipatus broadwayi	2022	N/A	N/A	N/A	594	Scaffold	arthropoda_odb10	89.5	86.9	2.7	6.8	3.7	5600	18588	5.3	yes	us
Phoronida	Phoronis australis	2017	ASM263300v1	GCA_002633005.1	https://www.ncbi.nlm.nih.gov/data-hub/genome/GCA_002633005.1/	706	Scaffold							498.4	3983 scaffold	0.6551	yes	Okinawa Institute of Science and Technology Graduate University (OIST)	Phoronida_Phoronis_australis.fasta
Placozoa	Trichoplax adhaerens	2008	Genome assembly v1.0	GCF_000150275.1	https://www.ncbi.nlm.nih.gov/data-hub/genome/GCF_000150275.1/	597	scaffold							105.6	1414 scaffolds	6	yes	DOI: 10.1038/nature07191
Platyhelminthes	Prostheceraeus crozeri	2022	PROCRO_GENOME	GCA_907163375.1	https://www.ncbi.nlm.nih.gov/data-hub/genome/GCA_907163375.1/	567	Scaffold		89.7	87.1	2.6	5.2	5.1	2100	17,074 scaffolds	0.2921	yes	Durham University (DOI: 10.1093/gbe/evac133)	Platyhelminthes_Prostheceraeus_crozeri.fatsa
Platyhelminthes	Schistosoma haematobium	2022	UoM_Shae.V3	GCA_000699445.3	https://www.ncbi.nlm.nih.gov/data-hub/genome/GCA_000699445.3/	505	Chromosome		82.7	81.6	1.2	8.6	8.6	400.3	8 chromosomes - 163 scaffolds	48.3	yes	The University of Melbourne (DOI: 10.1371/journal.ppat.1010288)	Plathelminthes_Schistosoma_haematobium.fatsa
Porifera	Ephydatia muelleri	2020	Emu_genome_v1	GCA_013339895.1	https://www.ncbi.nlm.nih.gov/data-hub/genome/GCA_013339895.1/	356	scaffold	Eukaryota	80.2			3.63	16.17	322.6	1434 scaffolds	9.9	yes	Natural History Museum, London. DOI: 10.1038/s41467-020-17397-w
Porifera	Oopsacas minuta	2022	ASM2470476v1	GCA_024704765.1	https://www.ncbi.nlm.nih.gov/data-hub/genome/GCA_024704765.1/	426	scaffold	Eukaryota	91					61.5	365 scaffolds	0.6764	yes	Spongex DOI: https://doi.org/10.1101/2022.07.26.501511	paper is a currently preprint
Priapulida	Priapulus caudatus		Priapulus_caudatus-5.0.1	GCA_000485595.2	https://www.ncbi.nlm.nih.gov/data-hub/genome/GCF_000485595.1/	600	scaffold	metazoa_odb10	89.3	88.4	0.9	5	5.7	511.7	59586	0.2097	yes
Priapulida	Tubiluchus corallicola	2022	N/A	N/A	N/A	573	Scaffold	metazoa_odb10	91.7	85.3	6.4	4.1	4.2	345.4	2547	363.6	yes	us
Rotifera	Adineta ricciae	2021	Ar_ARIC003_reference_genomic_v1	GCA_905250025.1	https://www.ncbi.nlm.nih.gov/data-hub/genome/GCA_905250025.1/	207	Scaffold		97	93	3	2		135.6	4,302 scaffolds	0.2838	yes	Imperial College London (DOI: 10.7554/eLife.63194)	Rotifera_Adineta_ricciae.fatsa
Rotifera	Brachionus calyciflorus	2021	Bc_PSC1_reference_genomic_v1	GCA_905250105.1	https://www.ncbi.nlm.nih.gov/data-hub/genome/GCA_905250105.1/	480	Scaffold		96	93	3	2		116.7	14,869 scaffolds	0.00185	yes	Imperial College London (DOI: 10.7554/eLife.63194)	Rotifera_Brachionus_calyciflorus.fatsa
Rotifera	Rotaria magnacalcarata	2021	Rg_MAG1_reference_genomic_v1	GCA_905261645.1	https://www.ncbi.nlm.nih.gov/data-hub/genome/GCA_905261645.1/	270	Scaffold		97	81	16	1		178.7	19,184 scaffolds	0.0042	yes	Imperial College London (DOI: 10.7554/eLife.63194)	Rotifera_Rotaria_magnacalcarata.fatsa
Tardigrada	Ramazzottius varieornatus		Rvar_4.0	GCA_001949185.1	https://www.ncbi.nlm.nih.gov/data-hub/genome/GCA_001949185.1/	516	Scaffold							55.8	199	4.7
Urochordata	Aplinidium turbinatum	2021	kaAplTurb1.1	GCA_918807975.1	https://www.ncbi.nlm.nih.gov/data-hub/genome/GCA_918807975.1/	531	chromosome							605.5	18 chromosomes - 26 scaffolds	34	yes	https://wellcomeopenresearch.org/articles/7-106/v1
Urochordata	Ciona intestinalis	2013	KH	GCA_000224145.2	https://www.ncbi.nlm.nih.gov/data-hub/genome/GCF_000224145.3/	633	chromosome	metazoa_odb10	93.8	93.1	0.7	0.6	5.6	115.2	14 chromosomes - 1279 scaffolds	3.1	yes	https://journals.plos.org/plosone/article?id=10.1371/journal.pone.0122879
Base Genome
Probe design

## Sheet: S. Table S2
Supplemental Table S2. Published probe sets used and average proportion of UCEs recovered in pairwise comparisons of probe set versus taxon divergence across two min_coverage and min_identity values. The Abbreviation column refers to the abbreviations used in Figure 2 plots.
	Abbreviation in Figure 2			Average proportion of UCEs by probe set versus probe set taxon divergence time
Probe set		Reference	Reference links	Group Divergence (MYA)	Divergence Notes	65-65	80-80
Arthropoda_Adephaga_2.9Kv1.fasta	Ade	Gustafson et al. (2019)	https://onlinelibrary.wiley.com/doi/full/10.1002/ece3.5260	218	taken as Gyrinidae v Carabidae	0.20641	0.0433702
Arthropoda_Arachnida-1.1Kv1.fasta	Arac	Faircloth (2017)	https://besjournals.onlinelibrary.wiley.com/doi/full/10.1111/2041-210X.12754 ; https://onlinelibrary.wiley.com/doi/full/10.1111/1755-0998.12621	537		0.511977	0.179526
Arthropoda_Coleoptera-1.1K-v1.fasta	Cole	Faircloth (2017)	https://besjournals.onlinelibrary.wiley.com/doi/full/10.1111/2041-210X.12754 ; https://resjournals.onlinelibrary.wiley.com/doi/full/10.1111/syen.12244	282		0.320187	0.0788514
Arthropoda_Collembola-1.8Kv1.fasta	Coll	Sun et al. (2020)	https://onlinelibrary.wiley.com/doi/full/10.1111/1755-0998.13146	337		0.422746	0.12458
Arthropoda_Decapoda-v4.fasta	Dec	Geburzi et al. (2024)	https://doi.org/10.3389/fmars.2024.1429314	365		0.302646	0.0551126
Arthropoda_Diptera-2.7K-v1.fasta	Dip	Faircloth (2017)	https://besjournals.onlinelibrary.wiley.com/doi/full/10.1111/2041-210X.12754 ; https://resjournals.onlinelibrary.wiley.com/doi/full/10.1111/syen.12490	256		0.410289	0.0666696
Arthropoda_Hemiptera-2.7K-v1.fasta	Hem	Faircloth (2017)	https://besjournals.onlinelibrary.wiley.com/doi/full/10.1111/2041-210X.12754 ; https://www.sciencedirect.com/science/article/pii/S1055790318302914	290		0.422486	0.12105
Arthropoda_Hymenoptera-v2-PRINCIPAL.fasta	Hym	Branstetter et al. (2017)	https://besjournals.onlinelibrary.wiley.com/doi/full/10.1111/2041-210X.12742	275		0.214392	0.0455132
Arthropoda_Lepidoptera-1.3K-v1.fasta	Lep	Faircloth (2017)	https://besjournals.onlinelibrary.wiley.com/doi/full/10.1111/2041-210X.12754 ; https://www.biorxiv.org/content/10.1101/2022.03.29.486224v2.full	196		0.319721	0.0705136
Arthropoda_Oestroidea-2.5K-v1.fasta	Oest	Buenaventura et al. (2020)	https://resjournals.onlinelibrary.wiley.com/doi/full/10.1111/syen.12443	50		0.126622	0.0156382
Arthropoda_Opiliones-1.9Kv1.fasta	Opi	Derkarabetian et al. (2023)	https://doi.org/10.1016/j.ympev.2023.107887	434		0.466337	0.0913298
Arthropoda_Phthiraptera-2.8Kv1.fasta	Pht	Zhang et al. (2019)	https://besjournals.onlinelibrary.wiley.com/doi/full/10.1111/2041-210X.13145	301		0.299563	0.0534349
Arthropoda_Spiders-2Kv1.fasta	Spid	Kulkarni et al. (2019)	https://onlinelibrary.wiley.com/doi/full/10.1111/1755-0998.13099	350		0.299075	0.0517583
Chordata_Acanthomorphs-1Kv1.fasta	Acan	Alfaro et al. (2018)	https://www.nature.com/articles/s41559-018-0494-6	139	taken as Percomorpha v Percosiformes	0.0209416	0.00730856
Chordata_Actinopterygians-500.fasta	Acti	Faircloth et al. (2013)	https://pubmed.ncbi.nlm.nih.gov/23824177/	396		0.0148116	0.00598838
Chordata_Ostariophysans-2.7Kv1.fasta	Osta	Faircloth et al. (2020)	https://doi.org/10.1643/CG-18-139	168	taken as Gonorynchiformes v Cypriniformes	0.0405737	0.00747033
Chordata_Tetrapod-5Kv1.fasta	Tetr	Faircloth (2018)	https://pubmed.ncbi.nlm.nih.gov/22232343/	352	taken as Amphibia v Amniota	0.0453752	0.035762
Cnidaria_Hexacorallia-2.4Kv2.fasta	Hexa	Cowman et al. (2020)	https://www.sciencedirect.com/science/article/pii/S1055790320302165	552		0.401377	0.0697106
Mollusca_Bivalvia-1.5kv1.fasta	Biv	González-Delgado et al. (2024)	https://doi.org/10.1016/j.ympev.2024.108129	514		0.457187	0.0811245
Onychophora_Onychophora-1.4K-v1.fasta	Ony	Sato et al. (2024)	https://doi.org/10.1016/j.ympev.2024.108115		not in time tree	0.241509	0.0349417
Metazoa		This study	This study	758		0.723919	0.211249
					Minimum	0.0148116	0.00598838
					Maximum	0.723919	0.211249
					Maximum (excluding Metazoa)	0.511977	0.179526

## Sheet: S. Table S3
Supplemental Table S3. Pairwise comparisons of proportion of UCEs recovered for 58 genomes versus 21 probe sets and the Metazoa probe set, across two min_coverage and min_identity values.
		65-65		80-80
Probe set	Genome	UCEs	Proportion	UCEs	Proportion	Divergence Time	Comparison Group
Art_Adep	Acoelomorpha_Hofstenia_miamia	306	0.10405	23	0.0078205	708	outgroup
Art_Adep	Acoelomorpha_Symsagittifera_roscoffensis	177	0.06018	8	0.0027202	708	outgroup
Art_Adep	Annelida_Paraescarpia_echinospica	658	0.22373	45	0.0153009	692	outgroup
Art_Adep	Annelida_Streblospio_benedicti	584	0.19857	55	0.0187011	692	outgroup
Art_Adep	Arthropoda_Aethina_tumida	1886	0.64128	804	0.273376	282	outgroup
Art_Adep	Arthropoda_Athalia_rosae	1468	0.49915	371	0.126148	344	outgroup
Art_Adep	Arthropoda_Bombyx_mori	1262	0.42911	287	0.0975859	344	outgroup
Art_Adep	Arthropoda_Daphnia_magna	898	0.30534	134	0.0455627	505	outgroup
Art_Adep	Arthropoda_Dermacentor_silvarum	754	0.25638	99	0.033662	563	outgroup
Art_Adep	Arthropoda_Diaphorina_citri	717	0.24379	175	0.0595036	362	outgroup
Art_Adep	Arthropoda_Folsomia_candida	754	0.25638	100	0.034002	459	outgroup
Art_Adep	Arthropoda_Homarus_americanus	959	0.32608	115	0.0391023	515	outgroup
Art_Adep	Arthropoda_Nymphon_striatum	685	0.23291	99	0.033662	563	outgroup
Art_Adep	Arthropoda_Parasteatoda_tepidariorum	647	0.21999	111	0.0377423	563	outgroup
Art_Adep	Arthropoda_Pediculus_humanus	1171	0.39816	351	0.119347	362	outgroup
Art_Adep	Arthropoda_Phalangium_opilio	902	0.3067	144	0.0489629	563	outgroup
Art_Adep	Arthropoda_Pterostichus_madidus	2653	0.90207	2733	0.929276	0	ingroup
Art_Adep	Arthropoda_Sarcophaga_subvicina	1133	0.38524	250	0.0850051	333	outgroup
Art_Adep	Arthropoda_Strigamia_maritima	881	0.29956	164	0.0557633	555	outgroup
Art_Adep	Brachiopoda_Lingula_anatina	512	0.17409	45	0.0153009	692	outgroup
Art_Adep	Bryozoa_Cryptosula_pallasiana	510	0.17341	24	0.0081605	692	outgroup
Art_Adep	Bryozoa_Membranipora_membranacea	512	0.17409	22	0.0074804	692	outgroup
Art_Adep	Cephalochordata_Branchiostoma_floridae	593	0.20163	48	0.016321	708	outgroup
Art_Adep	Cnidaria_Acropora_millepora	428	0.14553	26	0.0088405	715	outgroup
Art_Adep	Cnidaria_Hydra_vulgaris	349	0.11867	22	0.0074804	715	outgroup
Art_Adep	Cnidaria_Nematostella_vectensis	400	0.13601	18	0.0061204	715	outgroup
Art_Adep	Craniata_Accipiter_gentilis	375	0.12751	41	0.0139408	708	outgroup
Art_Adep	Craniata_Anas_platyrhynchos	372	0.12649	34	0.0115607	708	outgroup
Art_Adep	Craniata_Astyanax_mexicanus	343	0.11663	41	0.0139408	708	outgroup
Art_Adep	Craniata_Gasterosteus_aculeatus	321	0.10915	31	0.0105406	708	outgroup
Art_Adep	Ctenophora_Beroe_forskalii	211	0.07174	6	0.0020401	743	outgroup
Art_Adep	Ctenophora_Hormiphora_californensis	230	0.0782	4	0.0013601	743	outgroup
Art_Adep	Dicyemida_Dicyema_japonicum	117	0.03978	4	0.0013601	692	outgroup
Art_Adep	Echinodermata_Asterias_rubens	608	0.20673	38	0.0129208	708	outgroup
Art_Adep	Echinodermata_Lytechinus_variegatus	516	0.17545	29	0.0098606	708	outgroup
Art_Adep	Hemichordata_Ptychodera_flava	571	0.19415	51	0.017341	708	outgroup
Art_Adep	Hemichordata_Saccoglossus_kowalevskii	652	0.22169	58	0.0197212	708	outgroup
Art_Adep	Mollusca_Patella_pellucida	686	0.23325	61	0.0207412	692	outgroup
Art_Adep	Mollusca_Pecten_maximus	665	0.22611	48	0.016321	692	outgroup
Art_Adep	Nematoda_Caenorhabditis_elegans	301	0.10235	26	0.0088405	572	outgroup
Art_Adep	Nematoda_Pristionchus_pacificus	212	0.07208	17	0.0057803	572	outgroup
Art_Adep	Nematomorpha_Nectonema_munidae	330	0.11221	15	0.0051003	572	outgroup
Art_Adep	Nemertea_Lineus_longissimus	757	0.2574	59	0.0200612	692	outgroup
Art_Adep	Onychophora_Epiperipatus_broadwayi	863	0.29344	137	0.0465828	559	outgroup
Art_Adep	Phoronida_Phoronis_australis	663	0.22543	43	0.0146209	692	outgroup
Art_Adep	Placozoa_Trichoplax_adhaerens	328	0.11153	21	0.0071404	726	outgroup
Art_Adep	Platyhelminthes_Prostheceraeus_crozeri	400	0.13601	30	0.0102006	692	outgroup
Art_Adep	Platyhelminthes_Schistosoma_haematobium	303	0.10303	22	0.0074804	692	outgroup
Art_Adep	Porifera_Ephydatia_muelleri	175	0.0595	4	0.0013601	758	outgroup
Art_Adep	Porifera_Oopsacas_minuta	239	0.08126	9	0.0030602	758	outgroup
Art_Adep	Priapulida_Priapulus_caudatus	590	0.20061	70	0.0238014	663	outgroup
Art_Adep	Priapulida_Tubiluchus_Corallicola	629	0.21387	56	0.0190411	663	outgroup
Art_Adep	Rotifera_Adineta_ricciae	162	0.05508	19	0.0064604	692	outgroup
Art_Adep	Rotifera_Brachionus_calyciflorus	368	0.12513	39	0.0132608	692	outgroup
Art_Adep	Rotifera_Rotaria_magnacalcarata	213	0.07242	24	0.0081605	692	outgroup
Art_Adep	Tardigrada_Ramazzottius_varieornatus	366	0.12445	37	0.0125808	653	outgroup
Art_Adep	Urochordata_Aplidium_turbinatum	390	0.13261	28	0.0095206	708	outgroup
Art_Adep	Urochordata_Ciona_intestinalis	454	0.15437	23	0.0078205	708	outgroup
Art_Arach	Acoelomorpha_Hofstenia_miamia	477	0.42589	102	0.0910714	708	outgroup
Art_Arach	Acoelomorpha_Symsagittifera_roscoffensis	229	0.20446	32	0.0285714	708	outgroup
Art_Arach	Annelida_Paraescarpia_echinospica	798	0.7125	258	0.230357	692	outgroup
Art_Arach	Annelida_Streblospio_benedicti	638	0.56964	226	0.201786	692	outgroup
Art_Arach	Arthropoda_Aethina_tumida	688	0.61429	216	0.192857	563	outgroup
Art_Arach	Arthropoda_Athalia_rosae	745	0.66518	226	0.201786	563	outgroup
Art_Arach	Arthropoda_Bombyx_mori	691	0.61696	188	0.167857	563	outgroup
Art_Arach	Arthropoda_Daphnia_magna	666	0.59464	200	0.178571	563	outgroup
Art_Arach	Arthropoda_Dermacentor_silvarum	775	0.69196	750	0.669643	0	ingroup
Art_Arach	Arthropoda_Diaphorina_citri	421	0.37589	155	0.138393	563	outgroup
Art_Arach	Arthropoda_Folsomia_candida	615	0.54911	132	0.117857	563	outgroup
Art_Arach	Arthropoda_Homarus_americanus	753	0.67232	227	0.202679	563	outgroup
Art_Arach	Arthropoda_Nymphon_striatum	652	0.58214	416	0.371429	559	outgroup
Art_Arach	Arthropoda_Parasteatoda_tepidariorum	731	0.65268	845	0.754464	0	ingroup
Art_Arach	Arthropoda_Pediculus_humanus	693	0.61875	274	0.244643	563	outgroup
Art_Arach	Arthropoda_Phalangium_opilio	731	0.65268	499	0.445536	0	ingroup
Art_Arach	Arthropoda_Pterostichus_madidus	737	0.65804	270	0.241071	563	outgroup
Art_Arach	Arthropoda_Sarcophaga_subvicina	615	0.54911	184	0.164286	563	outgroup
Art_Arach	Arthropoda_Strigamia_maritima	745	0.66518	361	0.322321	563	outgroup
Art_Arach	Brachiopoda_Lingula_anatina	520	0.46429	202	0.180357	692	outgroup
Art_Arach	Bryozoa_Cryptosula_pallasiana	661	0.59018	114	0.101786	692	outgroup
Art_Arach	Bryozoa_Membranipora_membranacea	689	0.61518	132	0.117857	692	outgroup
Art_Arach	Cephalochordata_Branchiostoma_floridae	768	0.68571	280	0.25	708	outgroup
Art_Arach	Cnidaria_Acropora_millepora	629	0.56161	153	0.136607	715	outgroup
Art_Arach	Cnidaria_Hydra_vulgaris	532	0.475	147	0.13125	715	outgroup
Art_Arach	Cnidaria_Nematostella_vectensis	562	0.50179	101	0.0901786	715	outgroup
Art_Arach	Craniata_Accipiter_gentilis	480	0.42857	229	0.204464	708	outgroup
Art_Arach	Craniata_Anas_platyrhynchos	485	0.43304	206	0.183929	708	outgroup
Art_Arach	Craniata_Astyanax_mexicanus	418	0.37321	162	0.144643	708	outgroup
Art_Arach	Craniata_Gasterosteus_aculeatus	408	0.36429	169	0.150893	708	outgroup
Art_Arach	Ctenophora_Beroe_forskalii	368	0.32857	42	0.0375	743	outgroup
Art_Arach	Ctenophora_Hormiphora_californensis	394	0.35179	34	0.0303571	743	outgroup
Art_Arach	Dicyemida_Dicyema_japonicum	203	0.18125	19	0.0169643	692	outgroup
Art_Arach	Echinodermata_Asterias_rubens	785	0.70089	219	0.195536	708	outgroup
Art_Arach	Echinodermata_Lytechinus_variegatus	642	0.57321	162	0.144643	708	outgroup
Art_Arach	Hemichordata_Ptychodera_flava	665	0.59375	241	0.215179	708	outgroup
Art_Arach	Hemichordata_Saccoglossus_kowalevskii	749	0.66875	287	0.25625	708	outgroup
Art_Arach	Mollusca_Patella_pellucida	790	0.70536	327	0.291964	692	outgroup
Art_Arach	Mollusca_Pecten_maximus	763	0.68125	245	0.21875	692	outgroup
Art_Arach	Nematoda_Caenorhabditis_elegans	395	0.35268	53	0.0473214	572	outgroup
Art_Arach	Nematoda_Pristionchus_pacificus	339	0.30268	52	0.0464286	572	outgroup
Art_Arach	Nematomorpha_Nectonema_munidae	481	0.42946	71	0.0633929	572	outgroup
Art_Arach	Nemertea_Lineus_longissimus	797	0.71161	242	0.216071	692	outgroup
Art_Arach	Onychophora_Epiperipatus_broadwayi	640	0.57143	504	0.45	559	outgroup
Art_Arach	Phoronida_Phoronis_australis	757	0.67589	222	0.198214	692	outgroup
Art_Arach	Placozoa_Trichoplax_adhaerens	479	0.42768	101	0.0901786	726	outgroup
Art_Arach	Platyhelminthes_Prostheceraeus_crozeri	480	0.42857	91	0.08125	692	outgroup
Art_Arach	Platyhelminthes_Schistosoma_haematobium	440	0.39286	89	0.0794643	692	outgroup
Art_Arach	Porifera_Ephydatia_muelleri	315	0.28125	51	0.0455357	758	outgroup
Art_Arach	Porifera_Oopsacas_minuta	387	0.34554	42	0.0375	758	outgroup
Art_Arach	Priapulida_Priapulus_caudatus	678	0.60536	282	0.251786	663	outgroup
Art_Arach	Priapulida_Tubiluchus_Corallicola	649	0.57946	239	0.213393	663	outgroup
Art_Arach	Rotifera_Adineta_ricciae	192	0.17143	62	0.0553571	692	outgroup
Art_Arach	Rotifera_Brachionus_calyciflorus	444	0.39643	134	0.119643	692	outgroup
Art_Arach	Rotifera_Rotaria_magnacalcarata	267	0.23839	107	0.0955357	692	outgroup
Art_Arach	Tardigrada_Ramazzottius_varieornatus	516	0.46071	95	0.0848214	653	outgroup
Art_Arach	Urochordata_Aplidium_turbinatum	496	0.44286	89	0.0794643	708	outgroup
Art_Arach	Urochordata_Ciona_intestinalis	595	0.53125	104	0.0928571	708	outgroup
Art_Coleo	Acoelomorpha_Hofstenia_miamia	257	0.21928	23	0.0196246	708	outgroup
Art_Coleo	Acoelomorpha_Symsagittifera_roscoffensis	164	0.13993	16	0.0136519	708	outgroup
Art_Coleo	Annelida_Paraescarpia_echinospica	461	0.39334	52	0.0443686	692	outgroup
Art_Coleo	Annelida_Streblospio_benedicti	421	0.35922	63	0.0537543	692	outgroup
Art_Coleo	Arthropoda_Aethina_tumida	894	0.7628	862	0.735495	0	ingroup
Art_Coleo	Arthropoda_Athalia_rosae	701	0.59812	316	0.269625	344	outgroup
Art_Coleo	Arthropoda_Bombyx_mori	639	0.54522	239	0.203925	344	outgroup
Art_Coleo	Arthropoda_Daphnia_magna	511	0.43601	151	0.12884	505	outgroup
Art_Coleo	Arthropoda_Dermacentor_silvarum	493	0.42065	101	0.0861775	563	outgroup
Art_Coleo	Arthropoda_Diaphorina_citri	397	0.33874	161	0.137372	362	outgroup
Art_Coleo	Arthropoda_Folsomia_candida	482	0.41126	106	0.0904437	459	outgroup
Art_Coleo	Arthropoda_Homarus_americanus	561	0.47867	104	0.0887372	515	outgroup
Art_Coleo	Arthropoda_Nymphon_striatum	422	0.36007	104	0.0887372	563	outgroup
Art_Coleo	Arthropoda_Parasteatoda_tepidariorum	381	0.32509	107	0.0912969	563	outgroup
Art_Coleo	Arthropoda_Pediculus_humanus	654	0.55802	281	0.239761	362	outgroup
Art_Coleo	Arthropoda_Phalangium_opilio	508	0.43345	150	0.127986	563	outgroup
Art_Coleo	Arthropoda_Pterostichus_madidus	843	0.71928	658	0.561433	0	ingroup
Art_Coleo	Arthropoda_Sarcophaga_subvicina	587	0.50085	230	0.196246	333	outgroup
Art_Coleo	Arthropoda_Strigamia_maritima	514	0.43857	176	0.150171	555	outgroup
Art_Coleo	Brachiopoda_Lingula_anatina	342	0.29181	47	0.0401024	692	outgroup
Art_Coleo	Bryozoa_Cryptosula_pallasiana	357	0.30461	31	0.0264505	692	outgroup
Art_Coleo	Bryozoa_Membranipora_membranacea	366	0.31229	30	0.0255973	692	outgroup
Art_Coleo	Cephalochordata_Branchiostoma_floridae	428	0.36519	48	0.0409556	708	outgroup
Art_Coleo	Cnidaria_Acropora_millepora	317	0.27048	20	0.0170648	715	outgroup
Art_Coleo	Cnidaria_Hydra_vulgaris	238	0.20307	25	0.0213311	715	outgroup
Art_Coleo	Cnidaria_Nematostella_vectensis	297	0.25341	18	0.0153584	715	outgroup
Art_Coleo	Craniata_Accipiter_gentilis	260	0.22184	40	0.0341297	708	outgroup
Art_Coleo	Craniata_Anas_platyrhynchos	248	0.2116	47	0.0401024	708	outgroup
Art_Coleo	Craniata_Astyanax_mexicanus	217	0.18515	42	0.0358362	708	outgroup
Art_Coleo	Craniata_Gasterosteus_aculeatus	215	0.18345	33	0.028157	708	outgroup
Art_Coleo	Ctenophora_Beroe_forskalii	206	0.17577	11	0.0093857	743	outgroup
Art_Coleo	Ctenophora_Hormiphora_californensis	244	0.20819	10	0.0085324	743	outgroup
Art_Coleo	Dicyemida_Dicyema_japonicum	117	0.09983	6	0.0051195	692	outgroup
Art_Coleo	Echinodermata_Asterias_rubens	425	0.36263	55	0.0469283	708	outgroup
Art_Coleo	Echinodermata_Lytechinus_variegatus	346	0.29522	35	0.0298635	708	outgroup
Art_Coleo	Hemichordata_Ptychodera_flava	354	0.30205	52	0.0443686	708	outgroup
Art_Coleo	Hemichordata_Saccoglossus_kowalevskii	427	0.36433	70	0.059727	708	outgroup
Art_Coleo	Mollusca_Patella_pellucida	441	0.37628	66	0.056314	692	outgroup
Art_Coleo	Mollusca_Pecten_maximus	444	0.37884	52	0.0443686	692	outgroup
Art_Coleo	Nematoda_Caenorhabditis_elegans	261	0.2227	32	0.0273038	572	outgroup
Art_Coleo	Nematoda_Pristionchus_pacificus	241	0.20563	18	0.0153584	572	outgroup
Art_Coleo	Nematomorpha_Nectonema_munidae	286	0.24403	13	0.0110922	572	outgroup
Art_Coleo	Nemertea_Lineus_longissimus	490	0.41809	60	0.0511945	692	outgroup
Art_Coleo	Onychophora_Epiperipatus_broadwayi	432	0.3686	118	0.100683	559	outgroup
Art_Coleo	Phoronida_Phoronis_australis	446	0.38055	50	0.0426621	692	outgroup
Art_Coleo	Placozoa_Trichoplax_adhaerens	258	0.22014	23	0.0196246	726	outgroup
Art_Coleo	Platyhelminthes_Prostheceraeus_crozeri	306	0.26109	33	0.028157	692	outgroup
Art_Coleo	Platyhelminthes_Schistosoma_haematobium	266	0.22696	26	0.0221843	692	outgroup
Art_Coleo	Porifera_Ephydatia_muelleri	151	0.12884	4	0.003413	758	outgroup
Art_Coleo	Porifera_Oopsacas_minuta	187	0.15956	13	0.0110922	758	outgroup
Art_Coleo	Priapulida_Priapulus_caudatus	376	0.32082	69	0.0588737	663	outgroup
Art_Coleo	Priapulida_Tubiluchus_Corallicola	404	0.34471	54	0.0460751	663	outgroup
Art_Coleo	Rotifera_Adineta_ricciae	112	0.09556	30	0.0255973	692	outgroup
Art_Coleo	Rotifera_Brachionus_calyciflorus	266	0.22696	46	0.0392491	692	outgroup
Art_Coleo	Rotifera_Rotaria_magnacalcarata	163	0.13908	31	0.0264505	692	outgroup
Art_Coleo	Tardigrada_Ramazzottius_varieornatus	299	0.25512	43	0.0366894	653	outgroup
Art_Coleo	Urochordata_Aplidium_turbinatum	282	0.24061	34	0.0290102	708	outgroup
Art_Coleo	Urochordata_Ciona_intestinalis	360	0.30717	25	0.0213311	708	outgroup
Art_Collem	Acoelomorpha_Hofstenia_miamia	643	0.34459	123	0.0659164	708	outgroup
Art_Collem	Acoelomorpha_Symsagittifera_roscoffensis	378	0.20257	44	0.0235798	708	outgroup
Art_Collem	Annelida_Paraescarpia_echinospica	1038	0.55627	199	0.106645	692	outgroup
Art_Collem	Annelida_Streblospio_benedicti	911	0.48821	234	0.125402	692	outgroup
Art_Collem	Arthropoda_Aethina_tumida	937	0.50214	435	0.233119	459	outgroup
Art_Collem	Arthropoda_Athalia_rosae	424	0.22722	462	0.247588	459	outgroup
Art_Collem	Arthropoda_Bombyx_mori	1122	0.60129	409	0.219185	459	outgroup
Art_Collem	Arthropoda_Daphnia_magna	898	0.48124	401	0.214898	505	outgroup
Art_Collem	Arthropoda_Dermacentor_silvarum	1043	0.55895	288	0.154341	563	outgroup
Art_Collem	Arthropoda_Diaphorina_citri	696	0.37299	309	0.165595	459	outgroup
Art_Collem	Arthropoda_Folsomia_candida	1267	0.67899	1416	0.758842	0	ingroup
Art_Collem	Arthropoda_Homarus_americanus	1200	0.64309	392	0.210075	515	outgroup
Art_Collem	Arthropoda_Nymphon_striatum	832	0.44587	318	0.170418	563	outgroup
Art_Collem	Arthropoda_Parasteatoda_tepidariorum	866	0.46409	339	0.181672	563	outgroup
Art_Collem	Arthropoda_Pediculus_humanus	992	0.53162	453	0.242765	459	outgroup
Art_Collem	Arthropoda_Phalangium_opilio	901	0.48285	357	0.191318	563	outgroup
Art_Collem	Arthropoda_Pterostichus_madidus	1036	0.5552	513	0.27492	459	outgroup
Art_Collem	Arthropoda_Sarcophaga_subvicina	884	0.47374	343	0.183816	459	outgroup
Art_Collem	Arthropoda_Strigamia_maritima	921	0.49357	383	0.205252	555	outgroup
Art_Collem	Brachiopoda_Lingula_anatina	707	0.37889	181	0.0969989	692	outgroup
Art_Collem	Bryozoa_Cryptosula_pallasiana	896	0.48017	139	0.0744909	692	outgroup
Art_Collem	Bryozoa_Membranipora_membranacea	958	0.5134	155	0.0830654	692	outgroup
Art_Collem	Cephalochordata_Branchiostoma_floridae	1060	0.56806	207	0.110933	708	outgroup
Art_Collem	Cnidaria_Acropora_millepora	807	0.43248	165	0.0884244	715	outgroup
Art_Collem	Cnidaria_Hydra_vulgaris	700	0.37513	121	0.0648446	715	outgroup
Art_Collem	Cnidaria_Nematostella_vectensis	742	0.39764	123	0.0659164	715	outgroup
Art_Collem	Craniata_Accipiter_gentilis	687	0.36817	186	0.0996785	708	outgroup
Art_Collem	Craniata_Anas_platyrhynchos	664	0.35584	181	0.0969989	708	outgroup
Art_Collem	Craniata_Astyanax_mexicanus	588	0.31511	180	0.096463	708	outgroup
Art_Collem	Craniata_Gasterosteus_aculeatus	561	0.30064	166	0.0889603	708	outgroup
Art_Collem	Ctenophora_Beroe_forskalii	569	0.30493	44	0.0235798	743	outgroup
Art_Collem	Ctenophora_Hormiphora_californensis	598	0.32047	72	0.0385852	743	outgroup
Art_Collem	Dicyemida_Dicyema_japonicum	287	0.1538	31	0.0166131	692	outgroup
Art_Collem	Echinodermata_Asterias_rubens	1048	0.56163	198	0.106109	708	outgroup
Art_Collem	Echinodermata_Lytechinus_variegatus	858	0.45981	164	0.0878885	708	outgroup
Art_Collem	Hemichordata_Ptychodera_flava	842	0.45123	205	0.109861	708	outgroup
Art_Collem	Hemichordata_Saccoglossus_kowalevskii	1003	0.53751	240	0.128617	708	outgroup
Art_Collem	Mollusca_Patella_pellucida	1067	0.57181	259	0.1388	692	outgroup
Art_Collem	Mollusca_Pecten_maximus	1071	0.57395	220	0.117899	692	outgroup
Art_Collem	Nematoda_Caenorhabditis_elegans	575	0.30815	119	0.0637728	572	outgroup
Art_Collem	Nematoda_Pristionchus_pacificus	577	0.30922	82	0.0439443	572	outgroup
Art_Collem	Nematomorpha_Nectonema_munidae	745	0.39925	101	0.0541265	572	outgroup
Art_Collem	Nemertea_Lineus_longissimus	1108	0.59378	272	0.145766	692	outgroup
Art_Collem	Onychophora_Epiperipatus_broadwayi	899	0.48178	384	0.205788	559	outgroup
Art_Collem	Phoronida_Phoronis_australis	1042	0.55841	214	0.114684	692	outgroup
Art_Collem	Placozoa_Trichoplax_adhaerens	652	0.34941	102	0.0546624	726	outgroup
Art_Collem	Platyhelminthes_Prostheceraeus_crozeri	689	0.36924	137	0.0734191	692	outgroup
Art_Collem	Platyhelminthes_Schistosoma_haematobium	641	0.34352	102	0.0546624	692	outgroup
Art_Collem	Porifera_Ephydatia_muelleri	386	0.20686	52	0.0278671	758	outgroup
Art_Collem	Porifera_Oopsacas_minuta	507	0.2717	76	0.0407288	758	outgroup
Art_Collem	Priapulida_Priapulus_caudatus	892	0.47803	195	0.104502	663	outgroup
Art_Collem	Priapulida_Tubiluchus_Corallicola	879	0.47106	221	0.118435	663	outgroup
Art_Collem	Rotifera_Adineta_ricciae	275	0.14737	94	0.0503751	692	outgroup
Art_Collem	Rotifera_Brachionus_calyciflorus	561	0.30064	164	0.0878885	692	outgroup
Art_Collem	Rotifera_Rotaria_magnacalcarata	339	0.18167	119	0.0637728	692	outgroup
Art_Collem	Tardigrada_Ramazzottius_varieornatus	731	0.39175	145	0.0777063	653	outgroup
Art_Collem	Urochordata_Aplidium_turbinatum	719	0.38532	122	0.0653805	708	outgroup
Art_Collem	Urochordata_Ciona_intestinalis	834	0.44695	127	0.06806	708	outgroup
Art_Deca	Acoelomorpha_Hofstenia_miamia	245	0.17702	15	0.0108382	708	outgroup
Art_Deca	Acoelomorpha_Symsagittifera_roscoffensis	158	0.11416	19	0.0137283	708	outgroup
Art_Deca	Annelida_Paraescarpia_echinospica	561	0.40535	102	0.0736994	692	outgroup
Art_Deca	Annelida_Streblospio_benedicti	518	0.37428	88	0.0635838	692	outgroup
Art_Deca	Arthropoda_Aethina_tumida	602	0.43497	125	0.0903179	515	outgroup
Art_Deca	Arthropoda_Athalia_rosae	640	0.46243	92	0.066474	515	outgroup
Art_Deca	Arthropoda_Bombyx_mori	622	0.44942	111	0.0802023	515	outgroup
Art_Deca	Arthropoda_Daphnia_magna	548	0.39595	108	0.0780347	515	outgroup
Art_Deca	Arthropoda_Dermacentor_silvarum	620	0.44798	169	0.12211	563	outgroup
Art_Deca	Arthropoda_Diaphorina_citri	427	0.30853	89	0.0643064	515	outgroup
Art_Deca	Arthropoda_Folsomia_candida	496	0.35838	58	0.0419075	515	outgroup
Art_Deca	Arthropoda_Homarus_americanus	1242	0.8974	1353	0.977601	0	ingroup
Art_Deca	Arthropoda_Nymphon_striatum	501	0.36199	53	0.0382948	563	outgroup
Art_Deca	Arthropoda_Parasteatoda_tepidariorum	483	0.34899	65	0.0469653	563	outgroup
Art_Deca	Arthropoda_Pediculus_humanus	526	0.38006	53	0.0382948	515	outgroup
Art_Deca	Arthropoda_Phalangium_opilio	568	0.4104	60	0.0433526	563	outgroup
Art_Deca	Arthropoda_Pterostichus_madidus	651	0.47038	109	0.0787572	515	outgroup
Art_Deca	Arthropoda_Sarcophaga_subvicina	521	0.37645	52	0.0375723	515	outgroup
Art_Deca	Arthropoda_Strigamia_maritima	559	0.4039	68	0.0491329	555	outgroup
Art_Deca	Brachiopoda_Lingula_anatina	408	0.2948	56	0.0404624	692	outgroup
Art_Deca	Bryozoa_Cryptosula_pallasiana	415	0.29986	43	0.0310694	692	outgroup
Art_Deca	Bryozoa_Membranipora_membranacea	463	0.33454	47	0.0339595	692	outgroup
Art_Deca	Cephalochordata_Branchiostoma_floridae	550	0.3974	128	0.0924855	708	outgroup
Art_Deca	Cnidaria_Acropora_millepora	375	0.27095	33	0.0238439	715	outgroup
Art_Deca	Cnidaria_Hydra_vulgaris	269	0.19436	9	0.0065029	715	outgroup
Art_Deca	Cnidaria_Nematostella_vectensis	343	0.24783	33	0.0238439	715	outgroup
Art_Deca	Craniata_Accipiter_gentilis	323	0.23338	78	0.0563584	708	outgroup
Art_Deca	Craniata_Anas_platyrhynchos	325	0.23483	59	0.0426301	708	outgroup
Art_Deca	Craniata_Astyanax_mexicanus	298	0.21532	90	0.0650289	708	outgroup
Art_Deca	Craniata_Gasterosteus_aculeatus	279	0.20159	77	0.0556358	708	outgroup
Art_Deca	Ctenophora_Beroe_forskalii	228	0.16474	11	0.007948	743	outgroup
Art_Deca	Ctenophora_Hormiphora_californensis	228	0.16474	17	0.0122832	743	outgroup
Art_Deca	Dicyemida_Dicyema_japonicum	95	0.06864	1	0.0007225	692	outgroup
Art_Deca	Echinodermata_Asterias_rubens	536	0.38728	50	0.0361272	708	outgroup
Art_Deca	Echinodermata_Lytechinus_variegatus	442	0.31936	51	0.0368497	708	outgroup
Art_Deca	Hemichordata_Ptychodera_flava	485	0.35043	54	0.0390173	708	outgroup
Art_Deca	Hemichordata_Saccoglossus_kowalevskii	517	0.37355	44	0.0317919	708	outgroup
Art_Deca	Mollusca_Patella_pellucida	505	0.36488	51	0.0368497	692	outgroup
Art_Deca	Mollusca_Pecten_maximus	570	0.41185	79	0.0570809	692	outgroup
Art_Deca	Nematoda_Caenorhabditis_elegans	232	0.16763	21	0.0151734	572	outgroup
Art_Deca	Nematoda_Pristionchus_pacificus	217	0.15679	21	0.0151734	572	outgroup
Art_Deca	Nematomorpha_Nectonema_munidae	245	0.17702	9	0.0065029	572	outgroup
Art_Deca	Nemertea_Lineus_longissimus	613	0.44292	77	0.0556358	692	outgroup
Art_Deca	Onychophora_Epiperipatus_broadwayi	595	0.42991	84	0.0606936	559	outgroup
Art_Deca	Phoronida_Phoronis_australis	549	0.39668	69	0.0498555	692	outgroup
Art_Deca	Placozoa_Trichoplax_adhaerens	241	0.17413	12	0.0086705	726	outgroup
Art_Deca	Platyhelminthes_Prostheceraeus_crozeri	333	0.24061	30	0.0216763	692	outgroup
Art_Deca	Platyhelminthes_Schistosoma_haematobium	218	0.15751	8	0.0057803	692	outgroup
Art_Deca	Porifera_Ephydatia_muelleri	193	0.13945	22	0.015896	758	outgroup
Art_Deca	Porifera_Oopsacas_minuta	213	0.1539	10	0.0072254	758	outgroup
Art_Deca	Priapulida_Priapulus_caudatus	500	0.36127	92	0.066474	663	outgroup
Art_Deca	Priapulida_Tubiluchus_Corallicola	484	0.34971	54	0.0390173	663	outgroup
Art_Deca	Rotifera_Adineta_ricciae	124	0.0896	7	0.0050578	692	outgroup
Art_Deca	Rotifera_Brachionus_calyciflorus	243	0.17558	17	0.0122832	692	outgroup
Art_Deca	Rotifera_Rotaria_magnacalcarata	126	0.09104	9	0.0065029	692	outgroup
Art_Deca	Tardigrada_Ramazzottius_varieornatus	337	0.2435	40	0.0289017	653	outgroup
Art_Deca	Urochordata_Aplidium_turbinatum	325	0.23483	21	0.0151734	708	outgroup
Art_Deca	Urochordata_Ciona_intestinalis	364	0.26301	21	0.0151734	708	outgroup
Art_Dip	Acoelomorpha_Hofstenia_miamia	777	0.28661	60	0.0221321	708	outgroup
Art_Dip	Acoelomorpha_Symsagittifera_roscoffensis	476	0.17558	24	0.0088528	708	outgroup
Art_Dip	Annelida_Paraescarpia_echinospica	1349	0.4976	126	0.0464773	692	outgroup
Art_Dip	Annelida_Streblospio_benedicti	1227	0.4526	135	0.0497971	692	outgroup
Art_Dip	Arthropoda_Aethina_tumida	1860	0.68609	613	0.226116	333	outgroup
Art_Dip	Arthropoda_Athalia_rosae	1985	0.7322	506	0.186647	344	outgroup
Art_Dip	Arthropoda_Bombyx_mori	1947	0.71819	514	0.189598	299	outgroup
Art_Dip	Arthropoda_Daphnia_magna	1524	0.56215	276	0.101807	505	outgroup
Art_Dip	Arthropoda_Dermacentor_silvarum	1428	0.52674	262	0.0966433	563	outgroup
Art_Dip	Arthropoda_Diaphorina_citri	1123	0.41424	277	0.102176	362	outgroup
Art_Dip	Arthropoda_Folsomia_candida	1420	0.52379	229	0.0844707	459	outgroup
Art_Dip	Arthropoda_Homarus_americanus	1705	0.62892	234	0.086315	515	outgroup
Art_Dip	Arthropoda_Nymphon_striatum	1214	0.44781	180	0.0663962	563	outgroup
Art_Dip	Arthropoda_Parasteatoda_tepidariorum	1155	0.42604	177	0.0652896	563	outgroup
Art_Dip	Arthropoda_Pediculus_humanus	1695	0.62523	429	0.158244	362	outgroup
Art_Dip	Arthropoda_Phalangium_opilio	1509	0.55662	240	0.0885282	563	outgroup
Art_Dip	Arthropoda_Pterostichus_madidus	1984	0.73183	702	0.258945	333	outgroup
Art_Dip	Arthropoda_Sarcophaga_subvicina	2033	0.74991	1948	0.718554	0	ingroup
Art_Dip	Arthropoda_Strigamia_maritima	1487	0.54851	280	0.103283	555	outgroup
Art_Dip	Brachiopoda_Lingula_anatina	924	0.34083	83	0.030616	692	outgroup
Art_Dip	Bryozoa_Cryptosula_pallasiana	1095	0.40391	54	0.0199188	692	outgroup
Art_Dip	Bryozoa_Membranipora_membranacea	1158	0.42715	53	0.01955	692	outgroup
Art_Dip	Cephalochordata_Branchiostoma_floridae	1325	0.48875	155	0.0571745	708	outgroup
Art_Dip	Cnidaria_Acropora_millepora	947	0.34932	46	0.0169679	715	outgroup
Art_Dip	Cnidaria_Hydra_vulgaris	781	0.28809	59	0.0217632	715	outgroup
Art_Dip	Cnidaria_Nematostella_vectensis	864	0.3187	48	0.0177056	715	outgroup
Art_Dip	Craniata_Accipiter_gentilis	907	0.33456	110	0.0405754	708	outgroup
Art_Dip	Craniata_Anas_platyrhynchos	844	0.31132	98	0.036149	708	outgroup
Art_Dip	Craniata_Astyanax_mexicanus	811	0.29915	127	0.0468462	708	outgroup
Art_Dip	Craniata_Gasterosteus_aculeatus	800	0.29509	136	0.050166	708	outgroup
Art_Dip	Ctenophora_Beroe_forskalii	610	0.22501	29	0.0106972	743	outgroup
Art_Dip	Ctenophora_Hormiphora_californensis	683	0.25194	28	0.0103283	743	outgroup
Art_Dip	Dicyemida_Dicyema_japonicum	328	0.12099	8	0.0029509	692	outgroup
Art_Dip	Echinodermata_Asterias_rubens	1287	0.47473	114	0.0420509	708	outgroup
Art_Dip	Echinodermata_Lytechinus_variegatus	1063	0.39211	80	0.0295094	708	outgroup
Art_Dip	Hemichordata_Ptychodera_flava	1139	0.42014	98	0.036149	708	outgroup
Art_Dip	Hemichordata_Saccoglossus_kowalevskii	1296	0.47805	112	0.0413132	708	outgroup
Art_Dip	Mollusca_Patella_pellucida	1304	0.481	148	0.0545924	692	outgroup
Art_Dip	Mollusca_Pecten_maximus	1339	0.49391	97	0.0357802	692	outgroup
Art_Dip	Nematoda_Caenorhabditis_elegans	784	0.28919	64	0.0236075	572	outgroup
Art_Dip	Nematoda_Pristionchus_pacificus	702	0.25895	51	0.0188122	572	outgroup
Art_Dip	Nematomorpha_Nectonema_munidae	819	0.3021	30	0.011066	572	outgroup
Art_Dip	Nemertea_Lineus_longissimus	1467	0.54113	122	0.0450018	692	outgroup
Art_Dip	Onychophora_Epiperipatus_broadwayi	1361	0.50203	204	0.075249	559	outgroup
Art_Dip	Phoronida_Phoronis_australis	1320	0.48691	120	0.0442641	692	outgroup
Art_Dip	Placozoa_Trichoplax_adhaerens	763	0.28145	52	0.0191811	726	outgroup
Art_Dip	Platyhelminthes_Prostheceraeus_crozeri	991	0.36555	75	0.0276651	692	outgroup
Art_Dip	Platyhelminthes_Schistosoma_haematobium	779	0.28735	58	0.0213943	692	outgroup
Art_Dip	Porifera_Ephydatia_muelleri	493	0.18185	24	0.0088528	758	outgroup
Art_Dip	Porifera_Oopsacas_minuta	601	0.22169	17	0.0062707	758	outgroup
Art_Dip	Priapulida_Priapulus_caudatus	1246	0.45961	156	0.0575433	663	outgroup
Art_Dip	Priapulida_Tubiluchus_Corallicola	1217	0.44891	117	0.0431575	663	outgroup
Art_Dip	Rotifera_Adineta_ricciae	399	0.14718	81	0.0298783	692	outgroup
Art_Dip	Rotifera_Brachionus_calyciflorus	822	0.30321	117	0.0431575	692	outgroup
Art_Dip	Rotifera_Rotaria_magnacalcarata	502	0.18517	81	0.0298783	692	outgroup
Art_Dip	Tardigrada_Ramazzottius_varieornatus	980	0.36149	87	0.0320915	653	outgroup
Art_Dip	Urochordata_Aplidium_turbinatum	850	0.31354	68	0.025083	708	outgroup
Art_Dip	Urochordata_Ciona_intestinalis	1014	0.37403	64	0.0236075	708	outgroup
Art_Hemi	Acoelomorpha_Hofstenia_miamia	839	0.30721	103	0.0377151	708	outgroup
Art_Hemi	Acoelomorpha_Symsagittifera_roscoffensis	499	0.18272	45	0.0164775	708	outgroup
Art_Hemi	Annelida_Paraescarpia_echinospica	1516	0.55511	263	0.0963017	692	outgroup
Art_Hemi	Annelida_Streblospio_benedicti	1291	0.47272	321	0.117539	692	outgroup
Art_Hemi	Arthropoda_Aethina_tumida	1592	0.58294	889	0.325522	362	outgroup
Art_Hemi	Arthropoda_Athalia_rosae	1704	0.62395	942	0.344929	362	outgroup
Art_Hemi	Arthropoda_Bombyx_mori	1891	0.69242	776	0.284145	362	outgroup
Art_Hemi	Arthropoda_Daphnia_magna	1445	0.52911	533	0.195167	505	outgroup
Art_Hemi	Arthropoda_Dermacentor_silvarum	1593	0.5833	412	0.150861	563	outgroup
Art_Hemi	Arthropoda_Diaphorina_citri	1401	0.513	1782	0.652508	0	ingroup
Art_Hemi	Arthropoda_Folsomia_candida	1502	0.54998	410	0.150128	459	outgroup
Art_Hemi	Arthropoda_Homarus_americanus	1858	0.68034	606	0.221897	515	outgroup
Art_Hemi	Arthropoda_Nymphon_striatum	1216	0.44526	492	0.180154	563	outgroup
Art_Hemi	Arthropoda_Parasteatoda_tepidariorum	1251	0.45807	495	0.181252	563	outgroup
Art_Hemi	Arthropoda_Pediculus_humanus	1672	0.61223	1027	0.376053	353	outgroup
Art_Hemi	Arthropoda_Phalangium_opilio	1424	0.52142	465	0.170267	563	outgroup
Art_Hemi	Arthropoda_Pterostichus_madidus	1743	0.63823	1122	0.410838	362	outgroup
Art_Hemi	Arthropoda_Sarcophaga_subvicina	1493	0.54669	617	0.225925	362	outgroup
Art_Hemi	Arthropoda_Strigamia_maritima	1428	0.52289	489	0.179055	555	outgroup
Art_Hemi	Brachiopoda_Lingula_anatina	1064	0.3896	243	0.0889784	692	outgroup
Art_Hemi	Bryozoa_Cryptosula_pallasiana	1242	0.45478	164	0.0600513	692	outgroup
Art_Hemi	Bryozoa_Membranipora_membranacea	1312	0.48041	211	0.0772611	692	outgroup
Art_Hemi	Cephalochordata_Branchiostoma_floridae	1475	0.5401	275	0.100696	708	outgroup
Art_Hemi	Cnidaria_Acropora_millepora	1111	0.40681	169	0.0618821	715	outgroup
Art_Hemi	Cnidaria_Hydra_vulgaris	914	0.33468	177	0.0648114	715	outgroup
Art_Hemi	Cnidaria_Nematostella_vectensis	988	0.36177	121	0.0443061	715	outgroup
Art_Hemi	Craniata_Accipiter_gentilis	881	0.32259	275	0.100696	708	outgroup
Art_Hemi	Craniata_Anas_platyrhynchos	898	0.32882	233	0.0853167	708	outgroup
Art_Hemi	Craniata_Astyanax_mexicanus	712	0.26071	243	0.0889784	708	outgroup
Art_Hemi	Craniata_Gasterosteus_aculeatus	679	0.24863	187	0.0684731	708	outgroup
Art_Hemi	Ctenophora_Beroe_forskalii	664	0.24313	58	0.0212376	743	outgroup
Art_Hemi	Ctenophora_Hormiphora_californensis	729	0.26694	64	0.0234346	743	outgroup
Art_Hemi	Dicyemida_Dicyema_japonicum	341	0.12486	22	0.0080557	692	outgroup
Art_Hemi	Echinodermata_Asterias_rubens	1495	0.54742	223	0.0816551	708	outgroup
Art_Hemi	Echinodermata_Lytechinus_variegatus	1210	0.44306	219	0.0801904	708	outgroup
Art_Hemi	Hemichordata_Ptychodera_flava	1259	0.461	283	0.103625	708	outgroup
Art_Hemi	Hemichordata_Saccoglossus_kowalevskii	1404	0.5141	313	0.11461	708	outgroup
Art_Hemi	Mollusca_Patella_pellucida	1521	0.55694	384	0.140608	692	outgroup
Art_Hemi	Mollusca_Pecten_maximus	1514	0.55438	308	0.112779	692	outgroup
Art_Hemi	Nematoda_Caenorhabditis_elegans	785	0.28744	102	0.037349	572	outgroup
Art_Hemi	Nematoda_Pristionchus_pacificus	729	0.26694	74	0.0270963	572	outgroup
Art_Hemi	Nematomorpha_Nectonema_munidae	984	0.36031	79	0.0289271	572	outgroup
Art_Hemi	Nemertea_Lineus_longissimus	1576	0.57708	312	0.114244	692	outgroup
Art_Hemi	Onychophora_Epiperipatus_broadwayi	1409	0.51593	526	0.192603	559	outgroup
Art_Hemi	Phoronida_Phoronis_australis	1511	0.55328	261	0.0955694	692	outgroup
Art_Hemi	Placozoa_Trichoplax_adhaerens	900	0.32955	119	0.0435738	726	outgroup
Art_Hemi	Platyhelminthes_Prostheceraeus_crozeri	937	0.3431	138	0.0505309	692	outgroup
Art_Hemi	Platyhelminthes_Schistosoma_haematobium	835	0.30575	104	0.0380813	692	outgroup
Art_Hemi	Porifera_Ephydatia_muelleri	519	0.19004	51	0.0186745	758	outgroup
Art_Hemi	Porifera_Oopsacas_minuta	622	0.22776	64	0.0234346	758	outgroup
Art_Hemi	Priapulida_Priapulus_caudatus	1358	0.49725	262	0.0959356	663	outgroup
Art_Hemi	Priapulida_Tubiluchus_Corallicola	1299	0.47565	293	0.107287	663	outgroup
Art_Hemi	Rotifera_Adineta_ricciae	346	0.12669	109	0.0399121	692	outgroup
Art_Hemi	Rotifera_Brachionus_calyciflorus	783	0.28671	194	0.0710363	692	outgroup
Art_Hemi	Rotifera_Rotaria_magnacalcarata	469	0.17173	129	0.0472354	692	outgroup
Art_Hemi	Tardigrada_Ramazzottius_varieornatus	990	0.3625	124	0.0454046	653	outgroup
Art_Hemi	Urochordata_Aplidium_turbinatum	952	0.34859	133	0.0487001	708	outgroup
Art_Hemi	Urochordata_Ciona_intestinalis	1146	0.41963	139	0.0508971	708	outgroup
Art_Hymen	Acoelomorpha_Hofstenia_miamia	338	0.1305	25	0.0096525	708	outgroup
Art_Hymen	Acoelomorpha_Symsagittifera_roscoffensis	199	0.07683	8	0.0030888	708	outgroup
Art_Hymen	Annelida_Paraescarpia_echinospica	595	0.22973	61	0.0235521	692	outgroup
Art_Hymen	Annelida_Streblospio_benedicti	560	0.21622	72	0.0277992	692	outgroup
Art_Hymen	Arthropoda_Aethina_tumida	1115	0.4305	351	0.135521	344	outgroup
Art_Hymen	Arthropoda_Athalia_rosae	2288	0.8834	2325	0.897683	0	ingroup
Art_Hymen	Arthropoda_Bombyx_mori	1006	0.38842	263	0.101544	344	outgroup
Art_Hymen	Arthropoda_Daphnia_magna	842	0.3251	166	0.0640927	505	outgroup
Art_Hymen	Arthropoda_Dermacentor_silvarum	713	0.27529	115	0.0444015	563	outgroup
Art_Hymen	Arthropoda_Diaphorina_citri	616	0.23784	153	0.0590734	362	outgroup
Art_Hymen	Arthropoda_Folsomia_candida	689	0.26602	108	0.0416988	459	outgroup
Art_Hymen	Arthropoda_Homarus_americanus	856	0.3305	143	0.0552124	515	outgroup
Art_Hymen	Arthropoda_Nymphon_striatum	622	0.24015	127	0.0490347	563	outgroup
Art_Hymen	Arthropoda_Parasteatoda_tepidariorum	571	0.22046	116	0.0447876	563	outgroup
Art_Hymen	Arthropoda_Pediculus_humanus	1050	0.40541	335	0.129344	362	outgroup
Art_Hymen	Arthropoda_Phalangium_opilio	824	0.31815	130	0.0501931	563	outgroup
Art_Hymen	Arthropoda_Pterostichus_madidus	1217	0.46988	466	0.179923	344	outgroup
Art_Hymen	Arthropoda_Sarcophaga_subvicina	929	0.35869	220	0.0849421	344	outgroup
Art_Hymen	Arthropoda_Strigamia_maritima	829	0.32008	153	0.0590734	555	outgroup
Art_Hymen	Brachiopoda_Lingula_anatina	486	0.18764	42	0.0162162	692	outgroup
Art_Hymen	Bryozoa_Cryptosula_pallasiana	491	0.18958	34	0.0131274	692	outgroup
Art_Hymen	Bryozoa_Membranipora_membranacea	503	0.19421	34	0.0131274	692	outgroup
Art_Hymen	Cephalochordata_Branchiostoma_floridae	580	0.22394	47	0.0181467	708	outgroup
Art_Hymen	Cnidaria_Acropora_millepora	408	0.15753	27	0.0104247	715	outgroup
Art_Hymen	Cnidaria_Hydra_vulgaris	320	0.12355	30	0.011583	715	outgroup
Art_Hymen	Cnidaria_Nematostella_vectensis	373	0.14402	23	0.0088803	715	outgroup
Art_Hymen	Craniata_Accipiter_gentilis	408	0.15753	50	0.019305	708	outgroup
Art_Hymen	Craniata_Anas_platyrhynchos	374	0.1444	42	0.0162162	708	outgroup
Art_Hymen	Craniata_Astyanax_mexicanus	363	0.14015	59	0.0227799	708	outgroup
Art_Hymen	Craniata_Gasterosteus_aculeatus	342	0.13205	50	0.019305	708	outgroup
Art_Hymen	Ctenophora_Beroe_forskalii	262	0.10116	18	0.0069498	743	outgroup
Art_Hymen	Ctenophora_Hormiphora_californensis	278	0.10734	6	0.0023166	743	outgroup
Art_Hymen	Dicyemida_Dicyema_japonicum	112	0.04324	6	0.0023166	692	outgroup
Art_Hymen	Echinodermata_Asterias_rubens	576	0.22239	37	0.0142857	708	outgroup
Art_Hymen	Echinodermata_Lytechinus_variegatus	457	0.17645	30	0.011583	708	outgroup
Art_Hymen	Hemichordata_Ptychodera_flava	547	0.2112	42	0.0162162	708	outgroup
Art_Hymen	Hemichordata_Saccoglossus_kowalevskii	598	0.23089	56	0.0216216	708	outgroup
Art_Hymen	Mollusca_Patella_pellucida	616	0.23784	82	0.0316602	692	outgroup
Art_Hymen	Mollusca_Pecten_maximus	615	0.23745	47	0.0181467	692	outgroup
Art_Hymen	Nematoda_Caenorhabditis_elegans	309	0.11931	26	0.0100386	572	outgroup
Art_Hymen	Nematoda_Pristionchus_pacificus	257	0.09923	23	0.0088803	572	outgroup
Art_Hymen	Nematomorpha_Nectonema_munidae	347	0.13398	22	0.0084942	572	outgroup
Art_Hymen	Nemertea_Lineus_longissimus	689	0.26602	61	0.0235521	692	outgroup
Art_Hymen	Onychophora_Epiperipatus_broadwayi	719	0.27761	115	0.0444015	559	outgroup
Art_Hymen	Phoronida_Phoronis_australis	616	0.23784	42	0.0162162	692	outgroup
Art_Hymen	Placozoa_Trichoplax_adhaerens	316	0.12201	30	0.011583	726	outgroup
Art_Hymen	Platyhelminthes_Prostheceraeus_crozeri	416	0.16062	23	0.0088803	692	outgroup
Art_Hymen	Platyhelminthes_Schistosoma_haematobium	304	0.11737	24	0.0092664	692	outgroup
Art_Hymen	Porifera_Ephydatia_muelleri	208	0.08031	8	0.0030888	758	outgroup
Art_Hymen	Porifera_Oopsacas_minuta	260	0.10039	18	0.0069498	758	outgroup
Art_Hymen	Priapulida_Priapulus_caudatus	587	0.22664	69	0.0266409	663	outgroup
Art_Hymen	Priapulida_Tubiluchus_Corallicola	600	0.23166	71	0.0274131	663	outgroup
Art_Hymen	Rotifera_Adineta_ricciae	187	0.0722	27	0.0104247	692	outgroup
Art_Hymen	Rotifera_Brachionus_calyciflorus	384	0.14826	60	0.023166	692	outgroup
Art_Hymen	Rotifera_Rotaria_magnacalcarata	195	0.07529	37	0.0142857	692	outgroup
Art_Hymen	Tardigrada_Ramazzottius_varieornatus	406	0.15676	17	0.0065637	653	outgroup
Art_Hymen	Urochordata_Aplidium_turbinatum	390	0.15058	30	0.011583	708	outgroup
Art_Hymen	Urochordata_Ciona_intestinalis	448	0.17297	35	0.0135135	708	outgroup
Art_Lepi	Acoelomorpha_Hofstenia_miamia	281	0.20348	22	0.0159305	708	outgroup
Art_Lepi	Acoelomorpha_Symsagittifera_roscoffensis	186	0.13469	13	0.0094135	708	outgroup
Art_Lepi	Annelida_Paraescarpia_echinospica	530	0.38378	92	0.0666184	692	outgroup
Art_Lepi	Annelida_Streblospio_benedicti	476	0.34468	95	0.0687907	692	outgroup
Art_Lepi	Arthropoda_Aethina_tumida	797	0.57712	348	0.251991	333	outgroup
Art_Lepi	Arthropoda_Athalia_rosae	837	0.60608	244	0.176684	344	outgroup
Art_Lepi	Arthropoda_Bombyx_mori	1046	0.75742	1187	0.859522	0	ingroup
Art_Lepi	Arthropoda_Daphnia_magna	608	0.44026	155	0.112238	505	outgroup
Art_Lepi	Arthropoda_Dermacentor_silvarum	563	0.40768	161	0.116582	563	outgroup
Art_Lepi	Arthropoda_Diaphorina_citri	494	0.35771	165	0.119479	362	outgroup
Art_Lepi	Arthropoda_Folsomia_candida	555	0.40188	103	0.0745836	459	outgroup
Art_Lepi	Arthropoda_Homarus_americanus	673	0.48733	139	0.100652	515	outgroup
Art_Lepi	Arthropoda_Nymphon_striatum	451	0.32657	66	0.0477915	563	outgroup
Art_Lepi	Arthropoda_Parasteatoda_tepidariorum	458	0.33164	85	0.0615496	563	outgroup
Art_Lepi	Arthropoda_Pediculus_humanus	702	0.50833	176	0.127444	362	outgroup
Art_Lepi	Arthropoda_Phalangium_opilio	620	0.44895	101	0.0731354	563	outgroup
Art_Lepi	Arthropoda_Pterostichus_madidus	875	0.6336	392	0.283852	333	outgroup
Art_Lepi	Arthropoda_Sarcophaga_subvicina	729	0.52788	189	0.136857	299	outgroup
Art_Lepi	Arthropoda_Strigamia_maritima	587	0.42505	118	0.0854453	555	outgroup
Art_Lepi	Brachiopoda_Lingula_anatina	387	0.28023	58	0.0419986	692	outgroup
Art_Lepi	Bryozoa_Cryptosula_pallasiana	462	0.33454	45	0.0325851	692	outgroup
Art_Lepi	Bryozoa_Membranipora_membranacea	449	0.32513	52	0.0376539	692	outgroup
Art_Lepi	Cephalochordata_Branchiostoma_floridae	527	0.38161	85	0.0615496	708	outgroup
Art_Lepi	Cnidaria_Acropora_millepora	359	0.25996	27	0.019551	715	outgroup
Art_Lepi	Cnidaria_Hydra_vulgaris	280	0.20275	31	0.0224475	715	outgroup
Art_Lepi	Cnidaria_Nematostella_vectensis	343	0.24837	32	0.0231716	715	outgroup
Art_Lepi	Craniata_Accipiter_gentilis	324	0.23461	65	0.0470673	708	outgroup
Art_Lepi	Craniata_Anas_platyrhynchos	321	0.23244	54	0.0391021	708	outgroup
Art_Lepi	Craniata_Astyanax_mexicanus	266	0.19261	69	0.0499638	708	outgroup
Art_Lepi	Craniata_Gasterosteus_aculeatus	273	0.19768	91	0.0658943	708	outgroup
Art_Lepi	Ctenophora_Beroe_forskalii	248	0.17958	24	0.0173787	743	outgroup
Art_Lepi	Ctenophora_Hormiphora_californensis	265	0.19189	16	0.0115858	743	outgroup
Art_Lepi	Dicyemida_Dicyema_japonicum	136	0.09848	11	0.0079652	692	outgroup
Art_Lepi	Echinodermata_Asterias_rubens	543	0.39319	59	0.0427227	708	outgroup
Art_Lepi	Echinodermata_Lytechinus_variegatus	454	0.32875	52	0.0376539	708	outgroup
Art_Lepi	Hemichordata_Ptychodera_flava	456	0.3302	62	0.044895	708	outgroup
Art_Lepi	Hemichordata_Saccoglossus_kowalevskii	512	0.37075	57	0.0412744	708	outgroup
Art_Lepi	Mollusca_Patella_pellucida	496	0.35916	72	0.0521361	692	outgroup
Art_Lepi	Mollusca_Pecten_maximus	535	0.3874	66	0.0477915	692	outgroup
Art_Lepi	Nematoda_Caenorhabditis_elegans	336	0.2433	27	0.019551	572	outgroup
Art_Lepi	Nematoda_Pristionchus_pacificus	268	0.19406	40	0.0289645	572	outgroup
Art_Lepi	Nematomorpha_Nectonema_munidae	324	0.23461	17	0.0123099	572	outgroup
Art_Lepi	Nemertea_Lineus_longissimus	556	0.40261	72	0.0521361	692	outgroup
Art_Lepi	Onychophora_Epiperipatus_broadwayi	519	0.37581	74	0.0535844	559	outgroup
Art_Lepi	Phoronida_Phoronis_australis	519	0.37581	70	0.0506879	692	outgroup
Art_Lepi	Placozoa_Trichoplax_adhaerens	278	0.2013	21	0.0152064	726	outgroup
Art_Lepi	Platyhelminthes_Prostheceraeus_crozeri	353	0.25561	32	0.0231716	692	outgroup
Art_Lepi	Platyhelminthes_Schistosoma_haematobium	264	0.19117	23	0.0166546	692	outgroup
Art_Lepi	Porifera_Ephydatia_muelleri	187	0.13541	16	0.0115858	758	outgroup
Art_Lepi	Porifera_Oopsacas_minuta	255	0.18465	10	0.0072411	758	outgroup
Art_Lepi	Priapulida_Priapulus_caudatus	484	0.35047	114	0.0825489	663	outgroup
Art_Lepi	Priapulida_Tubiluchus_Corallicola	482	0.34902	46	0.0333092	663	outgroup
Art_Lepi	Rotifera_Adineta_ricciae	122	0.08834	16	0.0115858	692	outgroup
Art_Lepi	Rotifera_Brachionus_calyciflorus	294	0.21289	49	0.0354815	692	outgroup
Art_Lepi	Rotifera_Rotaria_magnacalcarata	155	0.11224	19	0.0137581	692	outgroup
Art_Lepi	Tardigrada_Ramazzottius_varieornatus	373	0.27009	52	0.0376539	653	outgroup
Art_Lepi	Urochordata_Aplidium_turbinatum	354	0.25634	34	0.0246198	708	outgroup
Art_Lepi	Urochordata_Ciona_intestinalis	382	0.27661	37	0.0267922	708	outgroup
Art_Oestr	Acoelomorpha_Hofstenia_miamia	194	0.07516	9	0.003487	708	outgroup
Art_Oestr	Acoelomorpha_Symsagittifera_roscoffensis	93	0.03603	0	0	708	outgroup
Art_Oestr	Annelida_Paraescarpia_echinospica	278	0.10771	4	0.0015498	692	outgroup
Art_Oestr	Annelida_Streblospio_benedicti	301	0.11662	4	0.0015498	692	outgroup
Art_Oestr	Arthropoda_Aethina_tumida	670	0.25959	46	0.0178225	333	outgroup
Art_Oestr	Arthropoda_Athalia_rosae	667	0.25843	32	0.0123983	344	outgroup
Art_Oestr	Arthropoda_Bombyx_mori	688	0.26656	35	0.0135606	299	outgroup
Art_Oestr	Arthropoda_Daphnia_magna	443	0.17164	22	0.0085238	505	outgroup
Art_Oestr	Arthropoda_Dermacentor_silvarum	348	0.13483	3	0.0011623	563	outgroup
Art_Oestr	Arthropoda_Diaphorina_citri	400	0.15498	17	0.0065866	362	outgroup
Art_Oestr	Arthropoda_Folsomia_candida	359	0.13909	20	0.0077489	459	outgroup
Art_Oestr	Arthropoda_Homarus_americanus	499	0.19334	16	0.0061991	515	outgroup
Art_Oestr	Arthropoda_Nymphon_striatum	400	0.15498	20	0.0077489	563	outgroup
Art_Oestr	Arthropoda_Parasteatoda_tepidariorum	379	0.14684	19	0.0073615	563	outgroup
Art_Oestr	Arthropoda_Pediculus_humanus	563	0.21813	56	0.021697	362	outgroup
Art_Oestr	Arthropoda_Phalangium_opilio	475	0.18404	20	0.0077489	563	outgroup
Art_Oestr	Arthropoda_Pterostichus_madidus	757	0.2933	69	0.0267338	333	outgroup
Art_Oestr	Arthropoda_Sarcophaga_subvicina	1665	0.6451	1701	0.659047	0	ingroup
Art_Oestr	Arthropoda_Strigamia_maritima	441	0.17086	23	0.0089113	555	outgroup
Art_Oestr	Brachiopoda_Lingula_anatina	271	0.105	3	0.0011623	692	outgroup
Art_Oestr	Bryozoa_Cryptosula_pallasiana	236	0.09144	4	0.0015498	692	outgroup
Art_Oestr	Bryozoa_Membranipora_membranacea	285	0.11042	5	0.0019372	692	outgroup
Art_Oestr	Cephalochordata_Branchiostoma_floridae	285	0.11042	1	0.0003874	708	outgroup
Art_Oestr	Cnidaria_Acropora_millepora	236	0.09144	3	0.0011623	715	outgroup
Art_Oestr	Cnidaria_Hydra_vulgaris	211	0.08175	8	0.0030996	715	outgroup
Art_Oestr	Cnidaria_Nematostella_vectensis	188	0.07284	3	0.0011623	715	outgroup
Art_Oestr	Craniata_Accipiter_gentilis	287	0.1112	10	0.0038745	708	outgroup
Art_Oestr	Craniata_Anas_platyrhynchos	251	0.09725	7	0.0027121	708	outgroup
Art_Oestr	Craniata_Astyanax_mexicanus	246	0.09531	5	0.0019372	708	outgroup
Art_Oestr	Craniata_Gasterosteus_aculeatus	183	0.0709	2	0.0007749	708	outgroup
Art_Oestr	Ctenophora_Beroe_forskalii	105	0.04068	1	0.0003874	743	outgroup
Art_Oestr	Ctenophora_Hormiphora_californensis	120	0.04649	2	0.0007749	743	outgroup
Art_Oestr	Dicyemida_Dicyema_japonicum	64	0.0248	1	0.0003874	692	outgroup
Art_Oestr	Echinodermata_Asterias_rubens	311	0.1205	2	0.0007749	708	outgroup
Art_Oestr	Echinodermata_Lytechinus_variegatus	250	0.09686	2	0.0007749	708	outgroup
Art_Oestr	Hemichordata_Ptychodera_flava	313	0.12127	8	0.0030996	708	outgroup
Art_Oestr	Hemichordata_Saccoglossus_kowalevskii	377	0.14607	14	0.0054243	708	outgroup
Art_Oestr	Mollusca_Patella_pellucida	427	0.16544	13	0.0050368	692	outgroup
Art_Oestr	Mollusca_Pecten_maximus	349	0.13522	6	0.0023247	692	outgroup
Art_Oestr	Nematoda_Caenorhabditis_elegans	144	0.05579	2	0.0007749	572	outgroup
Art_Oestr	Nematoda_Pristionchus_pacificus	81	0.03138	2	0.0007749	572	outgroup
Art_Oestr	Nematomorpha_Nectonema_munidae	156	0.06044	6	0.0023247	572	outgroup
Art_Oestr	Nemertea_Lineus_longissimus	367	0.14219	3	0.0011623	692	outgroup
Art_Oestr	Onychophora_Epiperipatus_broadwayi	542	0.21	28	0.0108485	559	outgroup
Art_Oestr	Phoronida_Phoronis_australis	370	0.14336	5	0.0019372	692	outgroup
Art_Oestr	Placozoa_Trichoplax_adhaerens	175	0.0678	8	0.0030996	726	outgroup
Art_Oestr	Platyhelminthes_Prostheceraeus_crozeri	246	0.09531	3	0.0011623	692	outgroup
Art_Oestr	Platyhelminthes_Schistosoma_haematobium	174	0.06742	8	0.0030996	692	outgroup
Art_Oestr	Porifera_Ephydatia_muelleri	83	0.03216	0	0	758	outgroup
Art_Oestr	Porifera_Oopsacas_minuta	133	0.05153	6	0.0023247	758	outgroup
Art_Oestr	Priapulida_Priapulus_caudatus	260	0.10074	2	0.0007749	663	outgroup
Art_Oestr	Priapulida_Tubiluchus_Corallicola	420	0.16273	9	0.003487	663	outgroup
Art_Oestr	Rotifera_Adineta_ricciae	123	0.04766	7	0.0027121	692	outgroup
Art_Oestr	Rotifera_Brachionus_calyciflorus	252	0.09764	14	0.0054243	692	outgroup
Art_Oestr	Rotifera_Rotaria_magnacalcarata	154	0.05967	13	0.0050368	692	outgroup
Art_Oestr	Tardigrada_Ramazzottius_varieornatus	174	0.06742	1	0.0003874	653	outgroup
Art_Oestr	Urochordata_Aplidium_turbinatum	246	0.09531	4	0.0015498	708	outgroup
Art_Oestr	Urochordata_Ciona_intestinalis	240	0.09299	4	0.0015498	708	outgroup
Art_Opi	Acoelomorpha_Hofstenia_miamia	629	0.32846	59	0.0308094	708	outgroup
Art_Opi	Acoelomorpha_Symsagittifera_roscoffensis	349	0.18225	26	0.013577	708	outgroup
Art_Opi	Annelida_Paraescarpia_echinospica	1171	0.61149	169	0.0882507	692	outgroup
Art_Opi	Annelida_Streblospio_benedicti	995	0.51958	160	0.0835509	692	outgroup
Art_Opi	Arthropoda_Aethina_tumida	1186	0.61932	233	0.121671	563	outgroup
Art_Opi	Arthropoda_Athalia_rosae	1286	0.67154	211	0.110183	563	outgroup
Art_Opi	Arthropoda_Bombyx_mori	1129	0.58956	168	0.0877285	563	outgroup
Art_Opi	Arthropoda_Daphnia_magna	1159	0.60522	216	0.112794	563	outgroup
Art_Opi	Arthropoda_Dermacentor_silvarum	1367	0.71384	461	0.240731	473	outgroup
Art_Opi	Arthropoda_Diaphorina_citri	678	0.35405	115	0.0600522	563	outgroup
Art_Opi	Arthropoda_Folsomia_candida	1004	0.52428	137	0.0715405	563	outgroup
Art_Opi	Arthropoda_Homarus_americanus	1232	0.64334	211	0.110183	563	outgroup
Art_Opi	Arthropoda_Nymphon_striatum	1089	0.56867	296	0.154569	559	outgroup
Art_Opi	Arthropoda_Parasteatoda_tepidariorum	1225	0.63969	542	0.283029	473	outgroup
Art_Opi	Arthropoda_Pediculus_humanus	1147	0.59896	230	0.120104	563	outgroup
Art_Opi	Arthropoda_Phalangium_opilio	1665	0.86945	1715	0.895561	0	ingroup
Art_Opi	Arthropoda_Pterostichus_madidus	1270	0.66319	261	0.136292	563	outgroup
Art_Opi	Arthropoda_Sarcophaga_subvicina	1036	0.54099	145	0.075718	563	outgroup
Art_Opi	Arthropoda_Strigamia_maritima	1359	0.70966	383	0.2	563	outgroup
Art_Opi	Brachiopoda_Lingula_anatina	846	0.44178	161	0.0840731	692	outgroup
Art_Opi	Bryozoa_Cryptosula_pallasiana	926	0.48355	101	0.0527415	692	outgroup
Art_Opi	Bryozoa_Membranipora_membranacea	928	0.4846	98	0.0511749	692	outgroup
Art_Opi	Cephalochordata_Branchiostoma_floridae	1134	0.59217	165	0.0861619	708	outgroup
Art_Opi	Cnidaria_Acropora_millepora	817	0.42663	105	0.0548303	715	outgroup
Art_Opi	Cnidaria_Hydra_vulgaris	676	0.353	85	0.0443864	715	outgroup
Art_Opi	Cnidaria_Nematostella_vectensis	792	0.41358	75	0.0391645	715	outgroup
Art_Opi	Craniata_Accipiter_gentilis	774	0.40418	168	0.0877285	708	outgroup
Art_Opi	Craniata_Anas_platyrhynchos	725	0.37859	145	0.075718	708	outgroup
Art_Opi	Craniata_Astyanax_mexicanus	688	0.35927	133	0.0694517	708	outgroup
Art_Opi	Craniata_Gasterosteus_aculeatus	685	0.3577	114	0.05953	708	outgroup
Art_Opi	Ctenophora_Beroe_forskalii	474	0.24752	27	0.0140992	743	outgroup
Art_Opi	Ctenophora_Hormiphora_californensis	545	0.2846	22	0.0114883	743	outgroup
Art_Opi	Dicyemida_Dicyema_japonicum	267	0.13943	15	0.0078329	692	outgroup
Art_Opi	Echinodermata_Asterias_rubens	1161	0.60627	157	0.0819843	708	outgroup
Art_Opi	Echinodermata_Lytechinus_variegatus	939	0.49034	136	0.0710183	708	outgroup
Art_Opi	Hemichordata_Ptychodera_flava	995	0.51958	165	0.0861619	708	outgroup
Art_Opi	Hemichordata_Saccoglossus_kowalevskii	1139	0.59478	218	0.113838	708	outgroup
Art_Opi	Mollusca_Patella_pellucida	1180	0.61619	220	0.114882	692	outgroup
Art_Opi	Mollusca_Pecten_maximus	1151	0.60104	191	0.0997389	692	outgroup
Art_Opi	Nematoda_Caenorhabditis_elegans	586	0.30601	40	0.0208877	572	outgroup
Art_Opi	Nematoda_Pristionchus_pacificus	427	0.22298	26	0.013577	572	outgroup
Art_Opi	Nematomorpha_Nectonema_munidae	635	0.33159	48	0.0250653	572	outgroup
Art_Opi	Nemertea_Lineus_longissimus	1289	0.67311	192	0.100261	692	outgroup
Art_Opi	Onychophora_Epiperipatus_broadwayi	1155	0.60313	374	0.1953	559	outgroup
Art_Opi	Phoronida_Phoronis_australis	1130	0.59008	174	0.0908616	692	outgroup
Art_Opi	Placozoa_Trichoplax_adhaerens	677	0.35352	55	0.0287206	726	outgroup
Art_Opi	Platyhelminthes_Prostheceraeus_crozeri	767	0.40052	73	0.0381201	692	outgroup
Art_Opi	Platyhelminthes_Schistosoma_haematobium	599	0.31279	51	0.0266319	692	outgroup
Art_Opi	Porifera_Ephydatia_muelleri	425	0.22193	43	0.0224543	758	outgroup
Art_Opi	Porifera_Oopsacas_minuta	530	0.27676	31	0.016188	758	outgroup
Art_Opi	Priapulida_Priapulus_caudatus	1047	0.54674	175	0.0913838	663	outgroup
Art_Opi	Priapulida_Tubiluchus_Corallicola	1049	0.54778	184	0.0960836	663	outgroup
Art_Opi	Rotifera_Adineta_ricciae	288	0.15039	42	0.0219321	692	outgroup
Art_Opi	Rotifera_Brachionus_calyciflorus	684	0.35718	96	0.0501305	692	outgroup
Art_Opi	Rotifera_Rotaria_magnacalcarata	379	0.19791	61	0.0318538	692	outgroup
Art_Opi	Tardigrada_Ramazzottius_varieornatus	743	0.38799	72	0.0375979	653	outgroup
Art_Opi	Urochordata_Aplidium_turbinatum	732	0.38225	83	0.043342	708	outgroup
Art_Opi	Urochordata_Ciona_intestinalis	836	0.43655	85	0.0443864	708	outgroup
Art_Phth	Acoelomorpha_Hofstenia_miamia	549	0.19386	46	0.0162429	708	outgroup
Art_Phth	Acoelomorpha_Symsagittifera_roscoffensis	319	0.11264	15	0.0052966	708	outgroup
Art_Phth	Annelida_Paraescarpia_echinospica	1010	0.35664	55	0.0194209	692	outgroup
Art_Phth	Annelida_Streblospio_benedicti	952	0.33616	102	0.0360169	692	outgroup
Art_Phth	Arthropoda_Aethina_tumida	1449	0.51165	398	0.140537	362	outgroup
Art_Phth	Arthropoda_Athalia_rosae	1634	0.57698	475	0.167726	362	outgroup
Art_Phth	Arthropoda_Bombyx_mori	1420	0.50141	288	0.101695	362	outgroup
Art_Phth	Arthropoda_Daphnia_magna	1187	0.41914	256	0.0903955	505	outgroup
Art_Phth	Arthropoda_Dermacentor_silvarum	1024	0.36158	70	0.0247175	563	outgroup
Art_Phth	Arthropoda_Diaphorina_citri	958	0.33828	264	0.0932203	353	outgroup
Art_Phth	Arthropoda_Folsomia_candida	1037	0.36617	162	0.0572034	459	outgroup
Art_Phth	Arthropoda_Homarus_americanus	1314	0.46398	153	0.0540254	515	outgroup
Art_Phth	Arthropoda_Nymphon_striatum	988	0.34887	196	0.069209	563	outgroup
Art_Phth	Arthropoda_Parasteatoda_tepidariorum	962	0.33969	202	0.0713277	563	outgroup
Art_Phth	Arthropoda_Pediculus_humanus	2317	0.81815	2407	0.849929	0	ingroup
Art_Phth	Arthropoda_Phalangium_opilio	1210	0.42726	241	0.0850989	563	outgroup
Art_Phth	Arthropoda_Pterostichus_madidus	1632	0.57627	524	0.185028	362	outgroup
Art_Phth	Arthropoda_Sarcophaga_subvicina	1241	0.43821	276	0.0974576	362	outgroup
Art_Phth	Arthropoda_Strigamia_maritima	1221	0.43114	245	0.0865113	555	outgroup
Art_Phth	Brachiopoda_Lingula_anatina	788	0.27825	78	0.0275424	692	outgroup
Art_Phth	Bryozoa_Cryptosula_pallasiana	824	0.29096	47	0.016596	692	outgroup
Art_Phth	Bryozoa_Membranipora_membranacea	850	0.30014	60	0.0211864	692	outgroup
Art_Phth	Cephalochordata_Branchiostoma_floridae	981	0.3464	48	0.0169492	708	outgroup
Art_Phth	Cnidaria_Acropora_millepora	708	0.25	51	0.0180085	715	outgroup
Art_Phth	Cnidaria_Hydra_vulgaris	570	0.20127	68	0.0240113	715	outgroup
Art_Phth	Cnidaria_Nematostella_vectensis	588	0.20763	34	0.0120056	715	outgroup
Art_Phth	Craniata_Accipiter_gentilis	660	0.23305	72	0.0254237	708	outgroup
Art_Phth	Craniata_Anas_platyrhynchos	647	0.22846	63	0.0222458	708	outgroup
Art_Phth	Craniata_Astyanax_mexicanus	580	0.2048	54	0.0190678	708	outgroup
Art_Phth	Craniata_Gasterosteus_aculeatus	533	0.18821	48	0.0169492	708	outgroup
Art_Phth	Ctenophora_Beroe_forskalii	404	0.14266	15	0.0052966	743	outgroup
Art_Phth	Ctenophora_Hormiphora_californensis	446	0.15749	14	0.0049435	743	outgroup
Art_Phth	Dicyemida_Dicyema_japonicum	206	0.07274	2	0.0007062	692	outgroup
Art_Phth	Echinodermata_Asterias_rubens	978	0.34534	55	0.0194209	708	outgroup
Art_Phth	Echinodermata_Lytechinus_variegatus	820	0.28955	46	0.0162429	708	outgroup
Art_Phth	Hemichordata_Ptychodera_flava	920	0.32486	102	0.0360169	708	outgroup
Art_Phth	Hemichordata_Saccoglossus_kowalevskii	1035	0.36547	115	0.0406073	708	outgroup
Art_Phth	Mollusca_Patella_pellucida	1051	0.37112	148	0.0522599	692	outgroup
Art_Phth	Mollusca_Pecten_maximus	1037	0.36617	77	0.0271893	692	outgroup
Art_Phth	Nematoda_Caenorhabditis_elegans	448	0.15819	41	0.0144774	572	outgroup
Art_Phth	Nematoda_Pristionchus_pacificus	344	0.12147	15	0.0052966	572	outgroup
Art_Phth	Nematomorpha_Nectonema_munidae	563	0.1988	34	0.0120056	572	outgroup
Art_Phth	Nemertea_Lineus_longissimus	1141	0.4029	91	0.0321328	692	outgroup
Art_Phth	Onychophora_Epiperipatus_broadwayi	1133	0.40007	243	0.0858051	559	outgroup
Art_Phth	Phoronida_Phoronis_australis	1008	0.35593	68	0.0240113	692	outgroup
Art_Phth	Placozoa_Trichoplax_adhaerens	545	0.19244	52	0.0183616	726	outgroup
Art_Phth	Platyhelminthes_Prostheceraeus_crozeri	642	0.22669	50	0.0176554	692	outgroup
Art_Phth	Platyhelminthes_Schistosoma_haematobium	502	0.17726	53	0.0187147	692	outgroup
Art_Phth	Porifera_Ephydatia_muelleri	307	0.1084	7	0.0024718	758	outgroup
Art_Phth	Porifera_Oopsacas_minuta	438	0.15466	24	0.0084746	758	outgroup
Art_Phth	Priapulida_Priapulus_caudatus	932	0.3291	70	0.0247175	663	outgroup
Art_Phth	Priapulida_Tubiluchus_Corallicola	993	0.35064	99	0.0349576	663	outgroup
Art_Phth	Rotifera_Adineta_ricciae	254	0.08969	38	0.0134181	692	outgroup
Art_Phth	Rotifera_Brachionus_calyciflorus	560	0.19774	110	0.0388418	692	outgroup
Art_Phth	Rotifera_Rotaria_magnacalcarata	332	0.11723	69	0.0243644	692	outgroup
Art_Phth	Tardigrada_Ramazzottius_varieornatus	583	0.20586	33	0.0116525	653	outgroup
Art_Phth	Urochordata_Aplidium_turbinatum	678	0.23941	47	0.016596	708	outgroup
Art_Phth	Urochordata_Ciona_intestinalis	752	0.26554	61	0.0215395	708	outgroup
Art_Spid	Acoelomorpha_Hofstenia_miamia	366	0.1811	62	0.0306779	708	outgroup
Art_Spid	Acoelomorpha_Symsagittifera_roscoffensis	190	0.09401	10	0.004948	708	outgroup
Art_Spid	Annelida_Paraescarpia_echinospica	775	0.38347	57	0.0282039	692	outgroup
Art_Spid	Annelida_Streblospio_benedicti	675	0.33399	86	0.0425532	692	outgroup
Art_Spid	Arthropoda_Aethina_tumida	749	0.37061	92	0.045522	563	outgroup
Art_Spid	Arthropoda_Athalia_rosae	820	0.40574	101	0.0499753	563	outgroup
Art_Spid	Arthropoda_Bombyx_mori	638	0.31569	68	0.0336467	563	outgroup
Art_Spid	Arthropoda_Daphnia_magna	724	0.35824	86	0.0425532	563	outgroup
Art_Spid	Arthropoda_Dermacentor_silvarum	1076	0.53241	149	0.0737259	473	outgroup
Art_Spid	Arthropoda_Diaphorina_citri	476	0.23553	56	0.0277091	563	outgroup
Art_Spid	Arthropoda_Folsomia_candida	586	0.28996	60	0.0296883	563	outgroup
Art_Spid	Arthropoda_Homarus_americanus	864	0.42751	96	0.0475012	563	outgroup
Art_Spid	Arthropoda_Nymphon_striatum	866	0.4285	224	0.110836	559	outgroup
Art_Spid	Arthropoda_Parasteatoda_tepidariorum	1554	0.76893	1720	0.851064	0	ingroup
Art_Spid	Arthropoda_Pediculus_humanus	757	0.37457	146	0.0722415	563	outgroup
Art_Spid	Arthropoda_Phalangium_opilio	1182	0.58486	305	0.150915	473	outgroup
Art_Spid	Arthropoda_Pterostichus_madidus	851	0.42108	122	0.0603662	563	outgroup
Art_Spid	Arthropoda_Sarcophaga_subvicina	639	0.31618	74	0.0366155	563	outgroup
Art_Spid	Arthropoda_Strigamia_maritima	1003	0.49629	186	0.0920336	563	outgroup
Art_Spid	Brachiopoda_Lingula_anatina	594	0.29391	68	0.0336467	692	outgroup
Art_Spid	Bryozoa_Cryptosula_pallasiana	586	0.28996	35	0.0173182	692	outgroup
Art_Spid	Bryozoa_Membranipora_membranacea	642	0.31766	49	0.0242454	692	outgroup
Art_Spid	Cephalochordata_Branchiostoma_floridae	729	0.36071	54	0.0267194	708	outgroup
Art_Spid	Cnidaria_Acropora_millepora	588	0.29095	63	0.0311727	715	outgroup
Art_Spid	Cnidaria_Hydra_vulgaris	456	0.22563	76	0.0376051	715	outgroup
Art_Spid	Cnidaria_Nematostella_vectensis	472	0.23355	33	0.0163286	715	outgroup
Art_Spid	Craniata_Accipiter_gentilis	530	0.26225	84	0.0415636	708	outgroup
Art_Spid	Craniata_Anas_platyrhynchos	506	0.25037	82	0.040574	708	outgroup
Art_Spid	Craniata_Astyanax_mexicanus	471	0.23305	55	0.0272143	708	outgroup
Art_Spid	Craniata_Gasterosteus_aculeatus	422	0.20881	32	0.0158337	708	outgroup
Art_Spid	Ctenophora_Beroe_forskalii	257	0.12716	11	0.0054429	743	outgroup
Art_Spid	Ctenophora_Hormiphora_californensis	291	0.14399	12	0.0059377	743	outgroup
Art_Spid	Dicyemida_Dicyema_japonicum	143	0.07076	12	0.0059377	692	outgroup
Art_Spid	Echinodermata_Asterias_rubens	768	0.38001	59	0.0291935	708	outgroup
Art_Spid	Echinodermata_Lytechinus_variegatus	642	0.31766	55	0.0272143	708	outgroup
Art_Spid	Hemichordata_Ptychodera_flava	709	0.35082	111	0.0549233	708	outgroup
Art_Spid	Hemichordata_Saccoglossus_kowalevskii	811	0.40129	138	0.068283	708	outgroup
Art_Spid	Mollusca_Patella_pellucida	873	0.43196	153	0.0757051	692	outgroup
Art_Spid	Mollusca_Pecten_maximus	825	0.40821	78	0.0385948	692	outgroup
Art_Spid	Nematoda_Caenorhabditis_elegans	317	0.15685	24	0.0118753	572	outgroup
Art_Spid	Nematoda_Pristionchus_pacificus	213	0.10539	13	0.0064325	572	outgroup
Art_Spid	Nematomorpha_Nectonema_munidae	376	0.18605	27	0.0133597	572	outgroup
Art_Spid	Nemertea_Lineus_longissimus	898	0.44433	70	0.0346363	692	outgroup
Art_Spid	Onychophora_Epiperipatus_broadwayi	949	0.46957	306	0.15141	559	outgroup
Art_Spid	Phoronida_Phoronis_australis	812	0.40178	73	0.0361207	692	outgroup
Art_Spid	Placozoa_Trichoplax_adhaerens	392	0.19396	46	0.022761	726	outgroup
Art_Spid	Platyhelminthes_Prostheceraeus_crozeri	469	0.23206	36	0.017813	692	outgroup
Art_Spid	Platyhelminthes_Schistosoma_haematobium	370	0.18308	39	0.0192974	692	outgroup
Art_Spid	Porifera_Ephydatia_muelleri	219	0.10836	11	0.0054429	758	outgroup
Art_Spid	Porifera_Oopsacas_minuta	299	0.14795	20	0.0098961	758	outgroup
Art_Spid	Priapulida_Priapulus_caudatus	697	0.34488	66	0.0326571	663	outgroup
Art_Spid	Priapulida_Tubiluchus_Corallicola	766	0.37902	111	0.0549233	663	outgroup
Art_Spid	Rotifera_Adineta_ricciae	194	0.09599	28	0.0138545	692	outgroup
Art_Spid	Rotifera_Brachionus_calyciflorus	410	0.20287	66	0.0326571	692	outgroup
Art_Spid	Rotifera_Rotaria_magnacalcarata	250	0.1237	48	0.0237506	692	outgroup
Art_Spid	Tardigrada_Ramazzottius_varieornatus	382	0.18902	25	0.0123701	653	outgroup
Art_Spid	Urochordata_Aplidium_turbinatum	427	0.21128	51	0.025235	708	outgroup
Art_Spid	Urochordata_Ciona_intestinalis	511	0.25285	47	0.0232558	708	outgroup
Chor_Acanth	Acoelomorpha_Hofstenia_miamia	8	0.00304	0	0	635	outgroup
Chor_Acanth	Acoelomorpha_Symsagittifera_roscoffensis	4	0.00152	0	0	635	outgroup
Chor_Acanth	Annelida_Paraescarpia_echinospica	21	0.00799	2	0.000761	708	outgroup
Chor_Acanth	Annelida_Streblospio_benedicti	20	0.00761	2	0.000761	708	outgroup
Chor_Acanth	Arthropoda_Aethina_tumida	12	0.00457	0	0	708	outgroup
Chor_Acanth	Arthropoda_Athalia_rosae	11	0.00419	0	0	708	outgroup
Chor_Acanth	Arthropoda_Bombyx_mori	14	0.00533	0	0	708	outgroup
Chor_Acanth	Arthropoda_Daphnia_magna	8	0.00304	0	0	708	outgroup
Chor_Acanth	Arthropoda_Dermacentor_silvarum	15	0.00571	2	0.000761	708	outgroup
Chor_Acanth	Arthropoda_Diaphorina_citri	10	0.00381	0	0	708	outgroup
Chor_Acanth	Arthropoda_Folsomia_candida	7	0.00266	0	0	708	outgroup
Chor_Acanth	Arthropoda_Homarus_americanus	11	0.00419	0	0	708	outgroup
Chor_Acanth	Arthropoda_Nymphon_striatum	14	0.00533	0	0	708	outgroup
Chor_Acanth	Arthropoda_Parasteatoda_tepidariorum	10	0.00381	0	0	708	outgroup
Chor_Acanth	Arthropoda_Pediculus_humanus	12	0.00457	0	0	708	outgroup
Chor_Acanth	Arthropoda_Phalangium_opilio	14	0.00533	0	0	708	outgroup
Chor_Acanth	Arthropoda_Pterostichus_madidus	17	0.00647	0	0	708	outgroup
Chor_Acanth	Arthropoda_Sarcophaga_subvicina	7	0.00266	0	0	708	outgroup
Chor_Acanth	Arthropoda_Strigamia_maritima	14	0.00533	1	0.0003805	708	outgroup
Chor_Acanth	Brachiopoda_Lingula_anatina	12	0.00457	2	0.000761	708	outgroup
Chor_Acanth	Bryozoa_Cryptosula_pallasiana	12	0.00457	0	0	708	outgroup
Chor_Acanth	Bryozoa_Membranipora_membranacea	13	0.00495	0	0	708	outgroup
Chor_Acanth	Cephalochordata_Branchiostoma_floridae	25	0.00951	5	0.0019026	588	outgroup
Chor_Acanth	Cnidaria_Acropora_millepora	10	0.00381	1	0.0003805	715	outgroup
Chor_Acanth	Cnidaria_Hydra_vulgaris	6	0.00228	0	0	715	outgroup
Chor_Acanth	Cnidaria_Nematostella_vectensis	10	0.00381	1	0.0003805	715	outgroup
Chor_Acanth	Craniata_Accipiter_gentilis	476	0.18113	393	0.149543	429	outgroup
Chor_Acanth	Craniata_Anas_platyrhynchos	448	0.17047	0	0	429	outgroup
Chor_Acanth	Craniata_Astyanax_mexicanus	715	0.27207	686	0.261035	224	outgroup
Chor_Acanth	Craniata_Gasterosteus_aculeatus	951	0.36187	0	0	0	ingroup
Chor_Acanth	Ctenophora_Beroe_forskalii	1	0.00038	0	0	743	outgroup
Chor_Acanth	Ctenophora_Hormiphora_californensis	6	0.00228	0	0	743	outgroup
Chor_Acanth	Dicyemida_Dicyema_japonicum	1	0.00038	0	0	708	outgroup
Chor_Acanth	Echinodermata_Asterias_rubens	25	0.00951	2	0.000761	635	outgroup
Chor_Acanth	Echinodermata_Lytechinus_variegatus	14	0.00533	2	0.000761	635	outgroup
Chor_Acanth	Hemichordata_Ptychodera_flava	17	0.00647	1	0.0003805	635	outgroup
Chor_Acanth	Hemichordata_Saccoglossus_kowalevskii	21	0.00799	0	0	635	outgroup
Chor_Acanth	Mollusca_Patella_pellucida	14	0.00533	0	0	708	outgroup
Chor_Acanth	Mollusca_Pecten_maximus	18	0.00685	2	0.000761	708	outgroup
Chor_Acanth	Nematoda_Caenorhabditis_elegans	3	0.00114	0	0	708	outgroup
Chor_Acanth	Nematoda_Pristionchus_pacificus	6	0.00228	0	0	708	outgroup
Chor_Acanth	Nematomorpha_Nectonema_munidae	4	0.00152	0	0	708	outgroup
Chor_Acanth	Nemertea_Lineus_longissimus	20	0.00761	2	0.000761	708	outgroup
Chor_Acanth	Onychophora_Epiperipatus_broadwayi	19	0.00723	2	0.000761	708	outgroup
Chor_Acanth	Phoronida_Phoronis_australis	20	0.00761	1	0.0003805	708	outgroup
Chor_Acanth	Placozoa_Trichoplax_adhaerens	5	0.0019	0	0	726	outgroup
Chor_Acanth	Platyhelminthes_Prostheceraeus_crozeri	11	0.00419	0	0	708	outgroup
Chor_Acanth	Platyhelminthes_Schistosoma_haematobium	5	0.0019	0	0	708	outgroup
Chor_Acanth	Porifera_Ephydatia_muelleri	8	0.00304	2	0.000761	758	outgroup
Chor_Acanth	Porifera_Oopsacas_minuta	4	0.00152	0	0	758	outgroup
Chor_Acanth	Priapulida_Priapulus_caudatus	18	0.00685	3	0.0011416	708	outgroup
Chor_Acanth	Priapulida_Tubiluchus_Corallicola	10	0.00381	2	0.000761	708	outgroup
Chor_Acanth	Rotifera_Adineta_ricciae	1	0.00038	0	0	708	outgroup
Chor_Acanth	Rotifera_Brachionus_calyciflorus	6	0.00228	0	0	708	outgroup
Chor_Acanth	Rotifera_Rotaria_magnacalcarata	3	0.00114	0	0	708	outgroup
Chor_Acanth	Tardigrada_Ramazzottius_varieornatus	7	0.00266	0	0	708	outgroup
Chor_Acanth	Urochordata_Aplidium_turbinatum	9	0.00342	0	0	588	outgroup
Chor_Acanth	Urochordata_Ciona_intestinalis	9	0.00342	0	0	588	outgroup
Chor_Actino	Acoelomorpha_Hofstenia_miamia	6	0.003	0	0	635	outgroup
Chor_Actino	Acoelomorpha_Symsagittifera_roscoffensis	4	0.002	0	0	635	outgroup
Chor_Actino	Annelida_Paraescarpia_echinospica	15	0.0075	1	0.0004998	708	outgroup
Chor_Actino	Annelida_Streblospio_benedicti	12	0.006	1	0.0004998	708	outgroup
Chor_Actino	Arthropoda_Aethina_tumida	7	0.0035	0	0	708	outgroup
Chor_Actino	Arthropoda_Athalia_rosae	7	0.0035	0	0	708	outgroup
Chor_Actino	Arthropoda_Bombyx_mori	8	0.004	0	0	708	outgroup
Chor_Actino	Arthropoda_Daphnia_magna	7	0.0035	1	0.0004998	708	outgroup
Chor_Actino	Arthropoda_Dermacentor_silvarum	11	0.0055	1	0.0004998	708	outgroup
Chor_Actino	Arthropoda_Diaphorina_citri	5	0.0025	0	0	708	outgroup
Chor_Actino	Arthropoda_Folsomia_candida	6	0.003	0	0	708	outgroup
Chor_Actino	Arthropoda_Homarus_americanus	10	0.005	0	0	708	outgroup
Chor_Actino	Arthropoda_Nymphon_striatum	12	0.006	1	0.0004998	708	outgroup
Chor_Actino	Arthropoda_Parasteatoda_tepidariorum	6	0.003	0	0	708	outgroup
Chor_Actino	Arthropoda_Pediculus_humanus	8	0.004	0	0	708	outgroup
Chor_Actino	Arthropoda_Phalangium_opilio	13	0.0065	0	0	708	outgroup
Chor_Actino	Arthropoda_Pterostichus_madidus	9	0.0045	0	0	708	outgroup
Chor_Actino	Arthropoda_Sarcophaga_subvicina	8	0.004	0	0	708	outgroup
Chor_Actino	Arthropoda_Strigamia_maritima	10	0.005	2	0.0009995	708	outgroup
Chor_Actino	Brachiopoda_Lingula_anatina	11	0.0055	1	0.0004998	708	outgroup
Chor_Actino	Bryozoa_Cryptosula_pallasiana	12	0.006	0	0	708	outgroup
Chor_Actino	Bryozoa_Membranipora_membranacea	9	0.0045	0	0	708	outgroup
Chor_Actino	Cephalochordata_Branchiostoma_floridae	13	0.0065	5	0.0024988	588	outgroup
Chor_Actino	Cnidaria_Acropora_millepora	7	0.0035	0	0	715	outgroup
Chor_Actino	Cnidaria_Hydra_vulgaris	5	0.0025	0	0	715	outgroup
Chor_Actino	Cnidaria_Nematostella_vectensis	10	0.005	1	0.0004998	715	outgroup
Chor_Actino	Craniata_Accipiter_gentilis	271	0.13543	247	0.123438	429	outgroup
Chor_Actino	Craniata_Anas_platyrhynchos	251	0.12544	0	0	429	outgroup
Chor_Actino	Craniata_Astyanax_mexicanus	378	0.18891	420	0.209895	0	ingroup
Chor_Actino	Craniata_Gasterosteus_aculeatus	394	0.1969	0	0	0	ingroup
Chor_Actino	Ctenophora_Beroe_forskalii	1	0.0005	0	0	743	outgroup
Chor_Actino	Ctenophora_Hormiphora_californensis	4	0.002	0	0	743	outgroup
Chor_Actino	Dicyemida_Dicyema_japonicum	0	0	0	0	708	outgroup
Chor_Actino	Echinodermata_Asterias_rubens	18	0.009	1	0.0004998	635	outgroup
Chor_Actino	Echinodermata_Lytechinus_variegatus	10	0.005	1	0.0004998	635	outgroup
Chor_Actino	Hemichordata_Ptychodera_flava	10	0.005	1	0.0004998	635	outgroup
Chor_Actino	Hemichordata_Saccoglossus_kowalevskii	14	0.007	1	0.0004998	635	outgroup
Chor_Actino	Mollusca_Patella_pellucida	10	0.005	1	0.0004998	708	outgroup
Chor_Actino	Mollusca_Pecten_maximus	10	0.005	1	0.0004998	708	outgroup
Chor_Actino	Nematoda_Caenorhabditis_elegans	2	0.001	0	0	708	outgroup
Chor_Actino	Nematoda_Pristionchus_pacificus	4	0.002	0	0	708	outgroup
Chor_Actino	Nematomorpha_Nectonema_munidae	4	0.002	0	0	708	outgroup
Chor_Actino	Nemertea_Lineus_longissimus	15	0.0075	1	0.0004998	708	outgroup
Chor_Actino	Onychophora_Epiperipatus_broadwayi	11	0.0055	3	0.0014993	708	outgroup
Chor_Actino	Phoronida_Phoronis_australis	14	0.007	0	0	708	outgroup
Chor_Actino	Placozoa_Trichoplax_adhaerens	4	0.002	0	0	726	outgroup
Chor_Actino	Platyhelminthes_Prostheceraeus_crozeri	6	0.003	0	0	708	outgroup
Chor_Actino	Platyhelminthes_Schistosoma_haematobium	3	0.0015	0	0	708	outgroup
Chor_Actino	Porifera_Ephydatia_muelleri	7	0.0035	1	0.0004998	758	outgroup
Chor_Actino	Porifera_Oopsacas_minuta	2	0.001	0	0	758	outgroup
Chor_Actino	Priapulida_Priapulus_caudatus	15	0.0075	2	0.0009995	708	outgroup
Chor_Actino	Priapulida_Tubiluchus_Corallicola	7	0.0035	1	0.0004998	708	outgroup
Chor_Actino	Rotifera_Adineta_ricciae	1	0.0005	0	0	708	outgroup
Chor_Actino	Rotifera_Brachionus_calyciflorus	4	0.002	0	0	708	outgroup
Chor_Actino	Rotifera_Rotaria_magnacalcarata	1	0.0005	0	0	708	outgroup
Chor_Actino	Tardigrada_Ramazzottius_varieornatus	4	0.002	0	0	708	outgroup
Chor_Actino	Urochordata_Aplidium_turbinatum	5	0.0025	0	0	588	outgroup
Chor_Actino	Urochordata_Ciona_intestinalis	8	0.004	0	0	588	outgroup
Chor_Ostar	Acoelomorpha_Hofstenia_miamia	97	0.0144	1	0.0001484	635	outgroup
Chor_Ostar	Acoelomorpha_Symsagittifera_roscoffensis	79	0.01173	5	0.0007422	635	outgroup
Chor_Ostar	Annelida_Paraescarpia_echinospica	386	0.0573	24	0.0035624	708	outgroup
Chor_Ostar	Annelida_Streblospio_benedicti	304	0.04512	20	0.0029687	708	outgroup
Chor_Ostar	Arthropoda_Aethina_tumida	248	0.03681	8	0.0011875	708	outgroup
Chor_Ostar	Arthropoda_Athalia_rosae	248	0.03681	6	0.0008906	708	outgroup
Chor_Ostar	Arthropoda_Bombyx_mori	245	0.03637	10	0.0014843	708	outgroup
Chor_Ostar	Arthropoda_Daphnia_magna	237	0.03518	7	0.001039	708	outgroup
Chor_Ostar	Arthropoda_Dermacentor_silvarum	329	0.04883	33	0.0048983	708	outgroup
Chor_Ostar	Arthropoda_Diaphorina_citri	158	0.02345	4	0.0005937	708	outgroup
Chor_Ostar	Arthropoda_Folsomia_candida	177	0.02627	1	0.0001484	708	outgroup
Chor_Ostar	Arthropoda_Homarus_americanus	308	0.04572	12	0.0017812	708	outgroup
Chor_Ostar	Arthropoda_Nymphon_striatum	207	0.03073	3	0.0004453	708	outgroup
Chor_Ostar	Arthropoda_Parasteatoda_tepidariorum	221	0.0328	8	0.0011875	708	outgroup
Chor_Ostar	Arthropoda_Pediculus_humanus	157	0.0233	0	0	708	outgroup
Chor_Ostar	Arthropoda_Phalangium_opilio	273	0.04052	0	0	708	outgroup
Chor_Ostar	Arthropoda_Pterostichus_madidus	258	0.0383	0	0	708	outgroup
Chor_Ostar	Arthropoda_Sarcophaga_subvicina	172	0.02553	0	0	708	outgroup
Chor_Ostar	Arthropoda_Strigamia_maritima	280	0.04156	10	0.0014843	708	outgroup
Chor_Ostar	Brachiopoda_Lingula_anatina	289	0.0429	13	0.0019296	708	outgroup
Chor_Ostar	Bryozoa_Cryptosula_pallasiana	224	0.03325	7	0.001039	708	outgroup
Chor_Ostar	Bryozoa_Membranipora_membranacea	206	0.03058	5	0.0007422	708	outgroup
Chor_Ostar	Cephalochordata_Branchiostoma_floridae	500	0.07422	84	0.0124685	588	outgroup
Chor_Ostar	Cnidaria_Acropora_millepora	227	0.03369	2	0.0002969	715	outgroup
Chor_Ostar	Cnidaria_Hydra_vulgaris	104	0.01544	0	0	715	outgroup
Chor_Ostar	Cnidaria_Nematostella_vectensis	211	0.03132	6	0.0008906	715	outgroup
Chor_Ostar	Craniata_Accipiter_gentilis	843	0.12513	512	0.0759982	429	outgroup
Chor_Ostar	Craniata_Anas_platyrhynchos	822	0.12201	0	0	429	outgroup
Chor_Ostar	Craniata_Astyanax_mexicanus	1460	0.21671	1952	0.289743	0	ingroup
Chor_Ostar	Craniata_Gasterosteus_aculeatus	999	0.14829	0	0		outgroup
Chor_Ostar	Ctenophora_Beroe_forskalii	105	0.01559	0	0	743	outgroup
Chor_Ostar	Ctenophora_Hormiphora_californensis	112	0.01662	3	0.0004453	743	outgroup
Chor_Ostar	Dicyemida_Dicyema_japonicum	28	0.00416	2	0.0002969	708	outgroup
Chor_Ostar	Echinodermata_Asterias_rubens	409	0.06071	22	0.0032655	635	outgroup
Chor_Ostar	Echinodermata_Lytechinus_variegatus	325	0.04824	10	0.0014843	635	outgroup
Chor_Ostar	Hemichordata_Ptychodera_flava	377	0.05596	16	0.0023749	635	outgroup
Chor_Ostar	Hemichordata_Saccoglossus_kowalevskii	374	0.05551	5	0.0007422	635	outgroup
Chor_Ostar	Mollusca_Patella_pellucida	272	0.04037	2	0.0002969	708	outgroup
Chor_Ostar	Mollusca_Pecten_maximus	340	0.05047	13	0.0019296	708	outgroup
Chor_Ostar	Nematoda_Caenorhabditis_elegans	100	0.01484	1	0.0001484	708	outgroup
Chor_Ostar	Nematoda_Pristionchus_pacificus	94	0.01395	5	0.0007422	708	outgroup
Chor_Ostar	Nematomorpha_Nectonema_munidae	125	0.01855	1	0.0001484	708	outgroup
Chor_Ostar	Nemertea_Lineus_longissimus	359	0.05329	16	0.0023749	708	outgroup
Chor_Ostar	Onychophora_Epiperipatus_broadwayi	316	0.04691	4	0.0005937	708	outgroup
Chor_Ostar	Phoronida_Phoronis_australis	367	0.05448	19	0.0028202	708	outgroup
Chor_Ostar	Placozoa_Trichoplax_adhaerens	98	0.01455	0	0	726	outgroup
Chor_Ostar	Platyhelminthes_Prostheceraeus_crozeri	161	0.0239	4	0.0005937	708	outgroup
Chor_Ostar	Platyhelminthes_Schistosoma_haematobium	80	0.01187	2	0.0002969	708	outgroup
Chor_Ostar	Porifera_Ephydatia_muelleri	93	0.0138	4	0.0005937	758	outgroup
Chor_Ostar	Porifera_Oopsacas_minuta	68	0.01009	1	0.0001484	758	outgroup
Chor_Ostar	Priapulida_Priapulus_caudatus	317	0.04705	28	0.0041562	708	outgroup
Chor_Ostar	Priapulida_Tubiluchus_Corallicola	288	0.04275	8	0.0011875	708	outgroup
Chor_Ostar	Rotifera_Adineta_ricciae	60	0.00891	0	0	708	outgroup
Chor_Ostar	Rotifera_Brachionus_calyciflorus	70	0.01039	1	0.0001484	708	outgroup
Chor_Ostar	Rotifera_Rotaria_magnacalcarata	54	0.00802	0	0	708	outgroup
Chor_Ostar	Tardigrada_Ramazzottius_varieornatus	180	0.02672	7	0.001039	708	outgroup
Chor_Ostar	Urochordata_Aplidium_turbinatum	201	0.02984	5	0.0007422	588	outgroup
Chor_Ostar	Urochordata_Ciona_intestinalis	212	0.03147	7	0.001039	588	outgroup
Chor_Tetra	Acoelomorpha_Hofstenia_miamia	26	0.00475	2	0.0003655	635	outgroup
Chor_Tetra	Acoelomorpha_Symsagittifera_roscoffensis	19	0.00347	3	0.0005482	635	outgroup
Chor_Tetra	Annelida_Paraescarpia_echinospica	75	0.01371	10	0.0018275	708	outgroup
Chor_Tetra	Annelida_Streblospio_benedicti	65	0.01188	4	0.000731	708	outgroup
Chor_Tetra	Arthropoda_Aethina_tumida	60	0.01096	5	0.0009137	708	outgroup
Chor_Tetra	Arthropoda_Athalia_rosae	46	0.00841	4	0.000731	708	outgroup
Chor_Tetra	Arthropoda_Bombyx_mori	53	0.00969	3	0.0005482	708	outgroup
Chor_Tetra	Arthropoda_Daphnia_magna	61	0.01115	5	0.0009137	708	outgroup
Chor_Tetra	Arthropoda_Dermacentor_silvarum	74	0.01352	6	0.0010965	708	outgroup
Chor_Tetra	Arthropoda_Diaphorina_citri	37	0.00676	3	0.0005482	708	outgroup
Chor_Tetra	Arthropoda_Folsomia_candida	36	0.00658	5	0.0009137	708	outgroup
Chor_Tetra	Arthropoda_Homarus_americanus	59	0.01078	5	0.0009137	708	outgroup
Chor_Tetra	Arthropoda_Nymphon_striatum	51	0.00932	4	0.000731	708	outgroup
Chor_Tetra	Arthropoda_Parasteatoda_tepidariorum	63	0.01151	8	0.001462	708	outgroup
Chor_Tetra	Arthropoda_Pediculus_humanus	39	0.00713	2	0.0003655	708	outgroup
Chor_Tetra	Arthropoda_Phalangium_opilio	70	0.01279	5	0.0009137	708	outgroup
Chor_Tetra	Arthropoda_Pterostichus_madidus	61	0.01115	4	0.000731	708	outgroup
Chor_Tetra	Arthropoda_Sarcophaga_subvicina	36	0.00658	1	0.0001827	708	outgroup
Chor_Tetra	Arthropoda_Strigamia_maritima	80	0.01462	6	0.0010965	708	outgroup
Chor_Tetra	Brachiopoda_Lingula_anatina	79	0.01444	4	0.000731	708	outgroup
Chor_Tetra	Bryozoa_Cryptosula_pallasiana	53	0.00969	1	0.0001827	708	outgroup
Chor_Tetra	Bryozoa_Membranipora_membranacea	53	0.00969	4	0.000731	708	outgroup
Chor_Tetra	Cephalochordata_Branchiostoma_floridae	122	0.0223	12	0.002193	588	outgroup
Chor_Tetra	Cnidaria_Acropora_millepora	57	0.01042	2	0.0003655	715	outgroup
Chor_Tetra	Cnidaria_Hydra_vulgaris	21	0.00384	1	0.0001827	715	outgroup
Chor_Tetra	Cnidaria_Nematostella_vectensis	50	0.00914	2	0.0003655	715	outgroup
Chor_Tetra	Craniata_Accipiter_gentilis	4532	0.82822	4811	0.879203	0	ingroup
Chor_Tetra	Craniata_Anas_platyrhynchos	4438	0.81104	4679	0.85508	0	ingroup
Chor_Tetra	Craniata_Astyanax_mexicanus	1416	0.25877	923	0.168677	429	outgroup
Chor_Tetra	Craniata_Gasterosteus_aculeatus	1087	0.19865	736	0.134503	429	outgroup
Chor_Tetra	Ctenophora_Beroe_forskalii	19	0.00347	3	0.0005482	743	outgroup
Chor_Tetra	Ctenophora_Hormiphora_californensis	22	0.00402	4	0.000731	743	outgroup
Chor_Tetra	Dicyemida_Dicyema_japonicum	7	0.00128	0	0	708	outgroup
Chor_Tetra	Echinodermata_Asterias_rubens	91	0.01663	8	0.001462	635	outgroup
Chor_Tetra	Echinodermata_Lytechinus_variegatus	74	0.01352	7	0.0012792	635	outgroup
Chor_Tetra	Hemichordata_Ptychodera_flava	112	0.02047	9	0.0016447	635	outgroup
Chor_Tetra	Hemichordata_Saccoglossus_kowalevskii	109	0.01992	5	0.0009137	635	outgroup
Chor_Tetra	Mollusca_Patella_pellucida	64	0.0117	2	0.0003655	708	outgroup
Chor_Tetra	Mollusca_Pecten_maximus	87	0.0159	5	0.0009137	708	outgroup
Chor_Tetra	Nematoda_Caenorhabditis_elegans	27	0.00493	1	0.0001827	708	outgroup
Chor_Tetra	Nematoda_Pristionchus_pacificus	22	0.00402	1	0.0001827	708	outgroup
Chor_Tetra	Nematomorpha_Nectonema_munidae	44	0.00804	1	0.0001827	708	outgroup
Chor_Tetra	Nemertea_Lineus_longissimus	98	0.01791	4	0.000731	708	outgroup
Chor_Tetra	Onychophora_Epiperipatus_broadwayi	136	0.02485	4	0.000731	708	outgroup
Chor_Tetra	Phoronida_Phoronis_australis	90	0.01645	2	0.0003655	708	outgroup
Chor_Tetra	Placozoa_Trichoplax_adhaerens	22	0.00402	5	0.0009137	726	outgroup
Chor_Tetra	Platyhelminthes_Prostheceraeus_crozeri	38	0.00694	4	0.000731	708	outgroup
Chor_Tetra	Platyhelminthes_Schistosoma_haematobium	24	0.00439	1	0.0001827	708	outgroup
Chor_Tetra	Porifera_Ephydatia_muelleri	24	0.00439	1	0.0001827	758	outgroup
Chor_Tetra	Porifera_Oopsacas_minuta	22	0.00402	1	0.0001827	758	outgroup
Chor_Tetra	Priapulida_Priapulus_caudatus	73	0.01334	7	0.0012792	708	outgroup
Chor_Tetra	Priapulida_Tubiluchus_Corallicola	78	0.01425	3	0.0005482	708	outgroup
Chor_Tetra	Rotifera_Adineta_ricciae	15	0.00274	1	0.0001827	708	outgroup
Chor_Tetra	Rotifera_Brachionus_calyciflorus	23	0.0042	3	0.0005482	708	outgroup
Chor_Tetra	Rotifera_Rotaria_magnacalcarata	22	0.00402	1	0.0001827	708	outgroup
Chor_Tetra	Tardigrada_Ramazzottius_varieornatus	33	0.00603	3	0.0005482	708	outgroup
Chor_Tetra	Urochordata_Aplidium_turbinatum	49	0.00895	2	0.0003655	588	outgroup
Chor_Tetra	Urochordata_Ciona_intestinalis	57	0.01042	2	0.0003655	588	outgroup
Cnid_Hex	Acoelomorpha_Hofstenia_miamia	803	0.32431	52	0.0210016	715	outgroup
Cnid_Hex	Acoelomorpha_Symsagittifera_roscoffensis	445	0.17973	32	0.0129241	715	outgroup
Cnid_Hex	Annelida_Paraescarpia_echinospica	1345	0.54321	173	0.0698708	715	outgroup
Cnid_Hex	Annelida_Streblospio_benedicti	1165	0.47052	164	0.0662359	715	outgroup
Cnid_Hex	Arthropoda_Aethina_tumida	935	0.37763	85	0.0343296	715	outgroup
Cnid_Hex	Arthropoda_Athalia_rosae	1034	0.41761	107	0.0432149	715	outgroup
Cnid_Hex	Arthropoda_Bombyx_mori	969	0.39136	74	0.0298869	715	outgroup
Cnid_Hex	Arthropoda_Daphnia_magna	944	0.38126	111	0.0448304	715	outgroup
Cnid_Hex	Arthropoda_Dermacentor_silvarum	1043	0.42124	134	0.0541195	715	outgroup
Cnid_Hex	Arthropoda_Diaphorina_citri	590	0.23829	71	0.0286753	715	outgroup
Cnid_Hex	Arthropoda_Folsomia_candida	828	0.33441	64	0.0258481	715	outgroup
Cnid_Hex	Arthropoda_Homarus_americanus	1117	0.45113	117	0.0472536	715	outgroup
Cnid_Hex	Arthropoda_Nymphon_striatum	912	0.36834	139	0.0561389	715	outgroup
Cnid_Hex	Arthropoda_Parasteatoda_tepidariorum	931	0.37601	148	0.0597738	715	outgroup
Cnid_Hex	Arthropoda_Pediculus_humanus	873	0.35258	88	0.0355412	715	outgroup
Cnid_Hex	Arthropoda_Phalangium_opilio	1101	0.44467	137	0.0553312	715	outgroup
Cnid_Hex	Arthropoda_Pterostichus_madidus	1042	0.42084	104	0.0420032	715	outgroup
Cnid_Hex	Arthropoda_Sarcophaga_subvicina	825	0.3332	66	0.0266559	715	outgroup
Cnid_Hex	Arthropoda_Strigamia_maritima	1113	0.44952	137	0.0553312	715	outgroup
Cnid_Hex	Brachiopoda_Lingula_anatina	924	0.37318	176	0.0710824	715	outgroup
Cnid_Hex	Bryozoa_Cryptosula_pallasiana	1148	0.46365	106	0.042811	715	outgroup
Cnid_Hex	Bryozoa_Membranipora_membranacea	1183	0.47779	106	0.042811	715	outgroup
Cnid_Hex	Cephalochordata_Branchiostoma_floridae	1472	0.59451	227	0.0916801	715	outgroup
Cnid_Hex	Cnidaria_Acropora_millepora	1730	0.69871	1787	0.721729	0	ingroup
Cnid_Hex	Cnidaria_Hydra_vulgaris	1215	0.49071	191	0.0771405	680	outgroup
Cnid_Hex	Cnidaria_Nematostella_vectensis	1555	0.62803	1558	0.629241	0	ingroup
Cnid_Hex	Craniata_Accipiter_gentilis	1001	0.40428	205	0.0827948	715	outgroup
Cnid_Hex	Craniata_Anas_platyrhynchos	958	0.38691	195	0.0787561	715	outgroup
Cnid_Hex	Craniata_Astyanax_mexicanus	880	0.35541	212	0.085622	715	outgroup
Cnid_Hex	Craniata_Gasterosteus_aculeatus	860	0.34733	146	0.0589661	715	outgroup
Cnid_Hex	Ctenophora_Beroe_forskalii	755	0.30493	46	0.0185784	743	outgroup
Cnid_Hex	Ctenophora_Hormiphora_californensis	830	0.33522	50	0.0201939	743	outgroup
Cnid_Hex	Dicyemida_Dicyema_japonicum	324	0.13086	11	0.0044426	715	outgroup
Cnid_Hex	Echinodermata_Asterias_rubens	1487	0.60057	234	0.0945073	715	outgroup
Cnid_Hex	Echinodermata_Lytechinus_variegatus	1215	0.49071	199	0.0803716	715	outgroup
Cnid_Hex	Hemichordata_Ptychodera_flava	1273	0.51414	265	0.107027	715	outgroup
Cnid_Hex	Hemichordata_Saccoglossus_kowalevskii	1439	0.58118	263	0.10622	715	outgroup
Cnid_Hex	Mollusca_Patella_pellucida	1370	0.55331	177	0.0714863	715	outgroup
Cnid_Hex	Mollusca_Pecten_maximus	1413	0.57068	200	0.0807754	715	outgroup
Cnid_Hex	Nematoda_Caenorhabditis_elegans	602	0.24313	35	0.0141357	715	outgroup
Cnid_Hex	Nematoda_Pristionchus_pacificus	503	0.20315	31	0.0125202	715	outgroup
Cnid_Hex	Nematomorpha_Nectonema_munidae	660	0.26656	27	0.0109047	715	outgroup
Cnid_Hex	Nemertea_Lineus_longissimus	1496	0.6042	194	0.0783522	715	outgroup
Cnid_Hex	Onychophora_Epiperipatus_broadwayi	1178	0.47577	173	0.0698708	715	outgroup
Cnid_Hex	Phoronida_Phoronis_australis	1378	0.55654	210	0.0848142	715	outgroup
Cnid_Hex	Placozoa_Trichoplax_adhaerens	1074	0.43376	96	0.0387722	726	outgroup
Cnid_Hex	Platyhelminthes_Prostheceraeus_crozeri	899	0.36309	68	0.0274637	715	outgroup
Cnid_Hex	Platyhelminthes_Schistosoma_haematobium	659	0.26616	37	0.0149435	715	outgroup
Cnid_Hex	Porifera_Ephydatia_muelleri	640	0.25848	67	0.0270598	758	outgroup
Cnid_Hex	Porifera_Oopsacas_minuta	738	0.29806	43	0.0173667	758	outgroup
Cnid_Hex	Priapulida_Priapulus_caudatus	1209	0.48829	142	0.0573506	715	outgroup
Cnid_Hex	Priapulida_Tubiluchus_Corallicola	1122	0.45315	130	0.052504	715	outgroup
Cnid_Hex	Rotifera_Adineta_ricciae	358	0.14459	36	0.0145396	715	outgroup
Cnid_Hex	Rotifera_Brachionus_calyciflorus	765	0.30897	73	0.029483	715	outgroup
Cnid_Hex	Rotifera_Rotaria_magnacalcarata	472	0.19063	44	0.0177706	715	outgroup
Cnid_Hex	Tardigrada_Ramazzottius_varieornatus	707	0.28554	54	0.0218094	715	outgroup
Cnid_Hex	Urochordata_Aplidium_turbinatum	967	0.39055	88	0.0355412	715	outgroup
Cnid_Hex	Urochordata_Ciona_intestinalis	1167	0.47132	106	0.042811	715	outgroup
Meta	Acoelomorpha_Hofstenia_miamia	472	0.7045	30	0.0198282	0	metazoa
Meta	Acoelomorpha_Symsagittifera_roscoffensis	273	0.39432	21	0.0138797	0	metazoa
Meta	Annelida_Paraescarpia_echinospica	1242	0.86399	288	0.19035	0	metazoa
Meta	Annelida_Streblospio_benedicti	988	0.75147	217	0.143424	0	metazoa
Meta	Arthropoda_Aethina_tumida	548	0.88356	81	0.053536	0	metazoa
Meta	Arthropoda_Athalia_rosae	642	0.89922	59	0.0389954	0	metazoa
Meta	Arthropoda_Bombyx_mori	615	0.86204	52	0.0343688	0	metazoa
Meta	Arthropoda_Daphnia_magna	557	0.8317	74	0.0489095	0	metazoa
Meta	Arthropoda_Dermacentor_silvarum	755	0.80039	123	0.0812954	0	metazoa
Meta	Arthropoda_Diaphorina_citri	419	0.51174	57	0.0376735	0	metazoa
Meta	Arthropoda_Folsomia_candida	475	0.7544	43	0.0284204	0	metazoa
Meta	Arthropoda_Homarus_americanus	805	0.85029	96	0.0634501	0	metazoa
Meta	Arthropoda_Nymphon_striatum	719	0.65949	118	0.0779907	0	metazoa
Meta	Arthropoda_Parasteatoda_tepidariorum	738	0.72603	133	0.0879048	0	metazoa
Meta	Arthropoda_Pediculus_humanus	555	0.8092	71	0.0469266	0	metazoa
Meta	Arthropoda_Phalangium_opilio	733	0.82779	107	0.0707204	0	metazoa
Meta	Arthropoda_Pterostichus_madidus	646	0.89237	91	0.0601454	0	metazoa
Meta	Arthropoda_Sarcophaga_subvicina	476	0.79941	49	0.032386	0	metazoa
Meta	Arthropoda_Strigamia_maritima	701	0.82387	106	0.0700595	0	metazoa
Meta	Brachiopoda_Lingula_anatina	842	0.59687	296	0.195638	0	metazoa
Meta	Bryozoa_Cryptosula_pallasiana	891	0.83562	119	0.0786517	0	metazoa
Meta	Bryozoa_Membranipora_membranacea	977	0.84442	152	0.100463	0	metazoa
Meta	Cephalochordata_Branchiostoma_floridae	1114	0.86595	225	0.148711	0	metazoa
Meta	Cnidaria_Acropora_millepora	837	0.80724	97	0.064111	0	metazoa
Meta	Cnidaria_Hydra_vulgaris	583	0.75832	58	0.0383344	0	metazoa
Meta	Cnidaria_Nematostella_vectensis	721	0.75342	92	0.0608063	0	metazoa
Meta	Craniata_Accipiter_gentilis	783	0.59883	144	0.0951751	0	metazoa
Meta	Craniata_Anas_platyrhynchos	722	0.58219	138	0.0912095	0	metazoa
Meta	Craniata_Astyanax_mexicanus	676	0.5225	154	0.101784	0	metazoa
Meta	Craniata_Gasterosteus_aculeatus	639	0.53425	111	0.0733642	0	metazoa
Meta	Ctenophora_Beroe_forskalii	377	0.62427	25	0.0165235	0	metazoa
Meta	Ctenophora_Hormiphora_californensis	400	0.69667	24	0.0158625	0	metazoa
Meta	Dicyemida_Dicyema_japonicum	175	0.37965	13	0.0085922	0	metazoa
Meta	Echinodermata_Asterias_rubens	1141	0.92857	166	0.109716	0	metazoa
Meta	Echinodermata_Lytechinus_variegatus	972	0.76712	156	0.103106	0	metazoa
Meta	Hemichordata_Ptychodera_flava	991	0.72505	214	0.141441	0	metazoa
Meta	Hemichordata_Saccoglossus_kowalevskii	1113	0.87867	247	0.163252	0	metazoa
Meta	Mollusca_Patella_pellucida	1338	0.91389	524	0.346332	0	metazoa
Meta	Mollusca_Pecten_maximus	1358	0.89237	701	0.463318	0	metazoa
Meta	Nematoda_Caenorhabditis_elegans	269	0.67515	21	0.0138797	0	metazoa
Meta	Nematoda_Pristionchus_pacificus	242	0.57534	15	0.0099141	0	metazoa
Meta	Nematomorpha_Nectonema_munidae	340	0.68102	23	0.0152016	0	metazoa
Meta	Nemertea_Lineus_longissimus	1248	0.93151	342	0.226041	0	metazoa
Meta	Onychophora_Epiperipatus_broadwayi	959	0.73679	236	0.155981	0	metazoa
Meta	Phoronida_Phoronis_australis	1234	0.86399	303	0.200264	0	metazoa
Meta	Placozoa_Trichoplax_adhaerens	546	0.77397	36	0.0237938	0	metazoa
Meta	Platyhelminthes_Prostheceraeus_crozeri	649	0.75049	64	0.0423001	0	metazoa
Meta	Platyhelminthes_Schistosoma_haematobium	420	0.68004	21	0.0138797	0	metazoa
Meta	Porifera_Ephydatia_muelleri	355	0.45793	33	0.021811	0	metazoa
Meta	Porifera_Oopsacas_minuta	337	0.64481	16	0.010575	0	metazoa
Meta	Priapulida_Priapulus_caudatus	921	0.75342	144	0.0951751	0	metazoa
Meta	Priapulida_Tubiluchus_Corallicola	864	0.73288	130	0.085922	0	metazoa
Meta	Rotifera_Adineta_ricciae	244	0.29061	14	0.0092531	0	metazoa
Meta	Rotifera_Brachionus_calyciflorus	448	0.71526	45	0.0297422	0	metazoa
Meta	Rotifera_Rotaria_magnacalcarata	253	0.36791	29	0.0191672	0	metazoa
Meta	Tardigrada_Ramazzottius_varieornatus	387	0.69569	38	0.0251157	0	metazoa
Meta	Urochordata_Aplidium_turbinatum	669	0.68982	64	0.0423001	0	metazoa
Meta	Urochordata_Ciona_intestinalis	726	0.81898	73	0.0482485	0	metazoa
Moll_Biv	Acoelomorpha_Hofstenia_miamia	193	0.31196	12	0.0081911	708	outgroup
Moll_Biv	Acoelomorpha_Symsagittifera_roscoffensis	121	0.18044	2	0.0013652	708	outgroup
Moll_Biv	Annelida_Paraescarpia_echinospica	449	0.82089	22	0.0150171	582	outgroup
Moll_Biv	Annelida_Streblospio_benedicti	407	0.65301	34	0.0232082	582	outgroup
Moll_Biv	Arthropoda_Aethina_tumida	401	0.36219	40	0.0273038	692	outgroup
Moll_Biv	Arthropoda_Athalia_rosae	467	0.42432	29	0.0197952	692	outgroup
Moll_Biv	Arthropoda_Bombyx_mori	330	0.40648	32	0.021843	692	outgroup
Moll_Biv	Arthropoda_Daphnia_magna	410	0.36814	35	0.0238908	692	outgroup
Moll_Biv	Arthropoda_Dermacentor_silvarum	419	0.49901	35	0.0238908	692	outgroup
Moll_Biv	Arthropoda_Diaphorina_citri	225	0.27693	20	0.0136519	692	outgroup
Moll_Biv	Arthropoda_Folsomia_candida	328	0.31395	18	0.0122867	692	outgroup
Moll_Biv	Arthropoda_Homarus_americanus	421	0.53206	35	0.0238908	692	outgroup
Moll_Biv	Arthropoda_Nymphon_striatum	457	0.47521	74	0.0505119	692	outgroup
Moll_Biv	Arthropoda_Parasteatoda_tepidariorum	451	0.48777	69	0.047099	692	outgroup
Moll_Biv	Arthropoda_Pediculus_humanus	419	0.36682	38	0.0259386	692	outgroup
Moll_Biv	Arthropoda_Phalangium_opilio	536	0.48447	50	0.0341297	692	outgroup
Moll_Biv	Arthropoda_Pterostichus_madidus	450	0.42697	55	0.0375427	692	outgroup
Moll_Biv	Arthropoda_Sarcophaga_subvicina	397	0.31461	72	0.0491468	692	outgroup
Moll_Biv	Arthropoda_Strigamia_maritima	562	0.46332	76	0.0518771	692	outgroup
Moll_Biv	Brachiopoda_Lingula_anatina	399	0.55651	30	0.0204778	627	outgroup
Moll_Biv	Bryozoa_Cryptosula_pallasiana	337	0.5889	17	0.0116041	768	outgroup
Moll_Biv	Bryozoa_Membranipora_membranacea	342	0.64574	16	0.0109215	768	outgroup
Moll_Biv	Cephalochordata_Branchiostoma_floridae	443	0.73629	27	0.01843	708	outgroup
Moll_Biv	Cnidaria_Acropora_millepora	321	0.55321	17	0.0116041	715	outgroup
Moll_Biv	Cnidaria_Hydra_vulgaris	248	0.38533	20	0.0136519	715	outgroup
Moll_Biv	Cnidaria_Nematostella_vectensis	277	0.47654	11	0.0075085	715	outgroup
Moll_Biv	Craniata_Accipiter_gentilis	359	0.51751	39	0.0266212	708	outgroup
Moll_Biv	Craniata_Anas_platyrhynchos	324	0.4772	26	0.0177474	708	outgroup
Moll_Biv	Craniata_Astyanax_mexicanus	320	0.44679	15	0.0102389	708	outgroup
Moll_Biv	Craniata_Gasterosteus_aculeatus	273	0.42234	19	0.0129693	708	outgroup
Moll_Biv	Ctenophora_Beroe_forskalii	128	0.24917	2	0.0013652	743	outgroup
Moll_Biv	Ctenophora_Hormiphora_californensis	137	0.26438	3	0.0020478	743	outgroup
Moll_Biv	Dicyemida_Dicyema_japonicum	71	0.11566	6	0.0040956	649	outgroup
Moll_Biv	Echinodermata_Asterias_rubens	466	0.75413	27	0.01843	708	outgroup
Moll_Biv	Echinodermata_Lytechinus_variegatus	400	0.64243	21	0.0143345	708	outgroup
Moll_Biv	Hemichordata_Ptychodera_flava	488	0.65499	43	0.0293515	708	outgroup
Moll_Biv	Hemichordata_Saccoglossus_kowalevskii	542	0.73562	57	0.0389078	708	outgroup
Moll_Biv	Mollusca_Patella_pellucida	587	0.88434	72	0.0491468	0	ingroup
Moll_Biv	Mollusca_Pecten_maximus	534	0.89755	44	0.0300341	0	ingroup
Moll_Biv	Nematoda_Caenorhabditis_elegans	174	0.17779	6	0.0040956	692	outgroup
Moll_Biv	Nematoda_Pristionchus_pacificus	103	0.15995	6	0.0040956	692	outgroup
Moll_Biv	Nematomorpha_Nectonema_munidae	186	0.22472	3	0.0020478	692	outgroup
Moll_Biv	Nemertea_Lineus_longissimus	592	0.82485	36	0.0245734	610	outgroup
Moll_Biv	Onychophora_Epiperipatus_broadwayi	1251	0.63384	1403	0.957679	692	outgroup
Moll_Biv	Phoronida_Phoronis_australis	530	0.8156	33	0.0225256	627	outgroup
Moll_Biv	Placozoa_Trichoplax_adhaerens	255	0.36087	21	0.0143345	726	outgroup
Moll_Biv	Platyhelminthes_Prostheceraeus_crozeri	269	0.42895	12	0.0081911	610	outgroup
Moll_Biv	Platyhelminthes_Schistosoma_haematobium	177	0.27759	11	0.0075085	610	outgroup
Moll_Biv	Porifera_Ephydatia_muelleri	127	0.23463	5	0.003413	758	outgroup
Moll_Biv	Porifera_Oopsacas_minuta	166	0.22274	4	0.0027304	758	outgroup
Moll_Biv	Priapulida_Priapulus_caudatus	435	0.60872	27	0.01843	692	outgroup
Moll_Biv	Priapulida_Tubiluchus_Corallicola	509	0.57105	51	0.0348123	692	outgroup
Moll_Biv	Rotifera_Adineta_ricciae	125	0.16127	15	0.0102389	642	outgroup
Moll_Biv	Rotifera_Brachionus_calyciflorus	236	0.2961	20	0.0136519	642	outgroup
Moll_Biv	Rotifera_Rotaria_magnacalcarata	155	0.16722	17	0.0116041	642	outgroup
Moll_Biv	Tardigrada_Ramazzottius_varieornatus	208	0.25578	7	0.0047782	692	outgroup
Moll_Biv	Urochordata_Aplidium_turbinatum	291	0.44217	21	0.0143345	708	outgroup
Moll_Biv	Urochordata_Ciona_intestinalis	293	0.47984	11	0.0075085	708	outgroup
Ony_Ony	Acoelomorpha_Hofstenia_miamia	720	0.13174	550		708	outgroup
Ony_Ony	Acoelomorpha_Symsagittifera_roscoffensis	403	0.08259	29		708	outgroup
Ony_Ony	Annelida_Paraescarpia_echinospica	883	0.30648	259		692	outgroup
Ony_Ony	Annelida_Streblospio_benedicti	768	0.27782	206		692	outgroup
Ony_Ony	Arthropoda_Aethina_tumida	903	0.27372	136		559	outgroup
Ony_Ony	Arthropoda_Athalia_rosae	919	0.31877	127		559	outgroup
Ony_Ony	Arthropoda_Bombyx_mori	881	0.22526	85		559	outgroup
Ony_Ony	Arthropoda_Daphnia_magna	850	0.27986	134		559	outgroup
Ony_Ony	Arthropoda_Dermacentor_silvarum	818	0.28601	156		559	outgroup
Ony_Ony	Arthropoda_Diaphorina_citri	523	0.15358	94		559	outgroup
Ony_Ony	Arthropoda_Folsomia_candida	771	0.22389	80		559	outgroup
Ony_Ony	Arthropoda_Homarus_americanus	869	0.28737	131		559	outgroup
Ony_Ony	Arthropoda_Nymphon_striatum	674	0.31195	133		559	outgroup
Ony_Ony	Arthropoda_Parasteatoda_tepidariorum	742	0.30785	148		559	outgroup
Ony_Ony	Arthropoda_Pediculus_humanus	827	0.28601	89		559	outgroup
Ony_Ony	Arthropoda_Phalangium_opilio	846	0.36587	141		559	outgroup
Ony_Ony	Arthropoda_Pterostichus_madidus	912	0.30717	133		559	outgroup
Ony_Ony	Arthropoda_Sarcophaga_subvicina	817	0.27099	84		559	outgroup
Ony_Ony	Arthropoda_Strigamia_maritima	842	0.38362	141		559	outgroup
Ony_Ony	Brachiopoda_Lingula_anatina	610	0.27235	239		692	outgroup
Ony_Ony	Bryozoa_Cryptosula_pallasiana	854	0.23003	137		692	outgroup
Ony_Ony	Bryozoa_Membranipora_membranacea	863	0.23345	135		692	outgroup
Ony_Ony	Cephalochordata_Branchiostoma_floridae	885	0.30239	271		708	outgroup
Ony_Ony	Cnidaria_Acropora_millepora	825	0.21911	199		715	outgroup
Ony_Ony	Cnidaria_Hydra_vulgaris	775	0.16928	94		715	outgroup
Ony_Ony	Cnidaria_Nematostella_vectensis	770	0.18908	606		715	outgroup
Ony_Ony	Craniata_Accipiter_gentilis	612	0.24505	197		708	outgroup
Ony_Ony	Craniata_Anas_platyrhynchos	595	0.22116	165		708	outgroup
Ony_Ony	Craniata_Astyanax_mexicanus	534	0.21843	191		708	outgroup
Ony_Ony	Craniata_Gasterosteus_aculeatus	546	0.18635	183		708	outgroup
Ony_Ony	Ctenophora_Beroe_forskalii	638	0.08737	163		743	outgroup
Ony_Ony	Ctenophora_Hormiphora_californensis	712	0.09352	472		743	outgroup
Ony_Ony	Dicyemida_Dicyema_japonicum	388	0.04846	16		692	outgroup
Ony_Ony	Echinodermata_Asterias_rubens	949	0.31809	321		708	outgroup
Ony_Ony	Echinodermata_Lytechinus_variegatus	784	0.27304	709		708	outgroup
Ony_Ony	Hemichordata_Ptychodera_flava	741	0.33311	234		708	outgroup
Ony_Ony	Hemichordata_Saccoglossus_kowalevskii	898	0.36997	252		708	outgroup
Ony_Ony	Mollusca_Patella_pellucida	934	0.40068	240		692	outgroup
Ony_Ony	Mollusca_Pecten_maximus	912	0.36451	796		692	outgroup
Ony_Ony	Nematoda_Caenorhabditis_elegans	690	0.11877	517		572	outgroup
Ony_Ony	Nematoda_Pristionchus_pacificus	588	0.07031	90		572	outgroup
Ony_Ony	Nematomorpha_Nectonema_munidae	696	0.12696	37		572	outgroup
Ony_Ony	Nemertea_Lineus_longissimus	952	0.4041	302		692	outgroup
Ony_Ony	Onychophora_Epiperipatus_broadwayi	753	0.85392	195		0	ingroup
Ony_Ony	Phoronida_Phoronis_australis	883	0.36177	276		692	outgroup
Ony_Ony	Placozoa_Trichoplax_adhaerens	791	0.17406	536		726	outgroup
Ony_Ony	Platyhelminthes_Prostheceraeus_crozeri	767	0.18362	698		692	outgroup
Ony_Ony	Platyhelminthes_Schistosoma_haematobium	695	0.12082	62		692	outgroup
Ony_Ony	Porifera_Ephydatia_muelleri	468	0.08669	55		758	outgroup
Ony_Ony	Porifera_Oopsacas_minuta	659	0.11331	500		758	outgroup
Ony_Ony	Priapulida_Priapulus_caudatus	770	0.29693	181		663	outgroup
Ony_Ony	Priapulida_Tubiluchus_Corallicola	749	0.34744	150		663	outgroup
Ony_Ony	Rotifera_Adineta_ricciae	297	0.08532	64		692	outgroup
Ony_Ony	Rotifera_Brachionus_calyciflorus	731	0.16109	88		692	outgroup
Ony_Ony	Rotifera_Rotaria_magnacalcarata	376	0.1058	58		692	outgroup
Ony_Ony	Tardigrada_Ramazzottius_varieornatus	711	0.14198	71		653	outgroup
Ony_Ony	Urochordata_Aplidium_turbinatum	705	0.19863	88		708	outgroup
Ony_Ony	Urochordata_Ciona_intestinalis	837	0.2	78		708	outgroup

## Sheet: S. Table S4
Supplemental Table S4. Specimen information, sequencing statistics, and accession information for all samples included in the in vitro hybridization experiments. Samples are distinguished whether they were published genomes or newly hybridized.
Phylum	Species	Species	Genome or hybridized sample	Voucher (for hybridized)	NCBI # (for genomes)	BUSCOs complete	Size (Mb)	SRA Accession	PCR cycles	Raw loci recovered red50	Proportion of red50 UCE set recovered	Raw loci recovered red70	Proportion of red70 UCE set recovered	#loci in final red50-50p matrix	Proportion of mainset UCE per sample 50p matrix	#loci in final red70-50p matrix	Proportion of red70 UCE per sample 50p matrix
Acoelomorpha	Acoelomorpha_Hofstenia miamia	Hofstenia miamia	G		GCA_004352715.1		949.8			720	0.704501	375	0.80819	420	0.703518	254	0.721591
Acoelomorpha	acoelomorpha_Symsagittifera roscoffensis	Symsagittifera roscoffensis	G		GCA_025153585.1		1103			403	0.394325	212	0.456897	230	0.38526	139	0.394886
Acoelomorpha	Hofstenia_miamia_MCZ168125	Hofstenia miamia	H	MCZ:IZ:168125				SRR33745567	18	590	0.502935	337	0.55819	354	0.592965	217	0.616477
Annelida	annelida_Paraescarpia echinospica	Paraescarpia echinospica	G		GCA_020002185.1	96.4	1100			883	0.863992	411	0.885776	521	0.872697	304	0.863636
Annelida	annelida_Streblospio benedicti	Streblospio benedicti	G		GCA_019095985.1	94.2	701.5			768	0.751468	373	0.803879	466	0.78057	276	0.784091
Annelida	Aporrectodea_trapezoides_MCZ141301	Aporrectodea trapezoides	H	MCZ:IZ:141301				SRR33745569	18	483	0.752446	254	0.790948	295	0.494137	181	0.514205
Annelida	Chaetopterus_sp_MCZ134154	Chaetopterus sp.	H	MCZ:IZ:134154				SRR33745583	18	626	0.286693	298	0.340517	363	0.60804	215	0.610795
Annelida	Eunice_sp_MCZ149953	Eunice sp.	H	MCZ:IZ:149953				SRR33745574	18	769	0.699609	367	0.741379	468	0.78392	271	0.769886
Annelida	Helobdella_stagnalis_MCZ142488	Helobdella stagnalis	H	MCZ:IZ:142488				SRR33745570	18	203	0.215264	101	0.198276	131	0.21943	80	0.227273
Annelida	Lobatocerebrum_sp_MCZ135202	Lobatocerebrum sp.	H	MCZ:IZ:135202				SRR33745561	18	600	0.720157	299	0.75	308	0.515913	179	0.508523
Annelida	Sipunculus_norvegicus_MCZ153044	Sipunculus norvegicus	H	MCZ:IZ:153044				SRR33745532	18	682	0.26908	333	0.342672	405	0.678392	249	0.707386
Arthropoda	Anoplodactylus_sp_MCZ134193	Anoplodactylus sp.	H	MCZ:IZ:134193				SRR33745591	18	514	0.472603	269	0.547414	337	0.564489	204	0.579545
Arthropoda	Arthropoda_Aethina tumida	Aethina tumida	G		GCA_024364675.1	99.3	260			903	0.587084	441	0.644397	548	0.917923	332	0.943182
Arthropoda	arthropoda_Athalia rosae	Athalia rosae	G		GCA_917208135.1	98.9				919	0.667319	448	0.717672	552	0.924623	331	0.940341
Arthropoda	arthropoda_Bombyx mori	Bombyx mori	G		GCA_014905235.2	98.9	460.3			881	0.502935	419	0.579741	486	0.81407	291	0.826705
Arthropoda	arthropoda_daphnia_magna	Daphnia magna	G		GCA_020631705.2	97.8	161.5			850	0.883562	413	0.950431	513	0.859296	311	0.883523
Arthropoda	arthropoda_dermacentor_silvarum	Dermacentor silvarum	G		GCA_013339745.2	98.3	2500			818	0.899217	388	0.965517	486	0.81407	282	0.801136
Arthropoda	arthropoda_diaphorina_citri	Diaphorina citri	G		GCF_000475195.1	86.8	485.7			523	0.862035	261	0.903017	301	0.504188	179	0.508523
Arthropoda	arthropoda_folsomia_candida	Folsomia candida	G		GCA_002217175.1	97.8	221.7			771	0.831703	379	0.890086	465	0.778894	281	0.798295
Arthropoda	arthropoda_homarus_americanus	Homarus americanus	G		GCA_018991925.1	97.4	2300			869	0.800391	416	0.836207	501	0.839196	302	0.857955
Arthropoda	arthropoda_nymphon_striatum	Nymphon striatum	G		GCA_016618385.1	96.53	744.8			674	0.511742	327	0.5625	430	0.720268	254	0.721591
Arthropoda	arthropoda_parasteatoda_tepidariorum	Parasteatoda tepidariorum	G		GCA_000365465.3	99.1	1200			742	0.754403	373	0.81681	462	0.773869	280	0.795455
Arthropoda	arthropoda_pediculus_humanus	Pediculus humanus	G		GCA_000006295.1		110.8			827	0.850294	405	0.896552	517	0.865997	301	0.855114
Arthropoda	arthropoda_phalangium_opilio	Phalangium opilio	G		GCA_019434445.1		576.9			846	0.659491	412	0.704741	510	0.854271	298	0.846591
Arthropoda	arthropoda_pterostichus_madidus	Pterostichus madidus	G		GCA_911728475.2		705.1			912	0.726027	439	0.803879	554	0.927973	327	0.928977
Arthropoda	arthropoda_sarcophaga_subvicina	Sarcophaga subvicina	G		GCA_936449025.1		711.1			817	0.809198	414	0.872845	498	0.834171	306	0.869318
Arthropoda	arthropoda_strigamia_maritima	Strigamia maritima	G		GCA_000239455.1	93.8	176.2			842	0.827789	389	0.887931	507	0.849246	297	0.84375
Arthropoda	Scolopendra_morsitans_MCZ153084	Scolopendra morsitans	H	MCZ:IZ:153084				SRR33745535	18	524	0.732877	256	0.80819	341	0.571189	197	0.559659
Brachiopoda	Brachiopoda_Lingula anatina	Lingula anatina	G		GCF_001039355.2	98.5	406.3			610	0.835616	291	0.903017	357	0.59799	216	0.613636
Brachiopoda	Lingula_anatina_MB001	Lingula anatina	H	NHM				SRR33745562	18	604	0.305284	319	0.321121	358	0.599665	224	0.636364
Brachiopoda	Novocrania_anomala_MCZ43938	Novocrania anomala	H	MCZ:IZ:43938				SRR33745552	18	548	0.333659	251	0.353448	326	0.546064	183	0.519886
Bryozoa	bryozoa_cryptosula_pallasiana	Cryptosula pallasiana	G		GCA_945261195.1		605.6			854	0.183953	419	0.18319	522	0.874372	310	0.880682
Bryozoa	bryozoa_membranipora_membranacea	Membranipora membranacea	G		GCA_914767715.1		339.4			863	0.496086	422	0.551724	508	0.850921	305	0.866477
Bryozoa	Flustrellidra_sp	Flustrellidra sp.	H	MCZ:IZ:126428				SRR33745572	18	279	0.928571	132	0.959052	147	0.246231	87	0.247159
Bryozoa	Heteropora_pacifica_MCZ43406	Heteropora pacifica	H	MCZ:IZ:43406				SRR33745568	18	188	0.480431	85	0.478448	98	0.164154	56	0.159091
Bryozoa	Pectinatella_sp_MCZ143219	Pectinatella sp.	H	MCZ:IZ:143219				SRR33745549	18	507	0.676125	256	0.760776	296	0.495812	176	0.5
Bryozoa	Pentapora_fascialis	Pentapora fascialis	H	MCZ:IZ:126431				SRR33745546	18	491	0.551859	253	0.545259	302	0.505863	183	0.519886
Cephalochordata	Branchiostoma_floridae_MCZ149007	Branchiostoma floridae	H	MCZ:IZ:149007				SRR33745588	18	458	0.844423	212	0.909483	240	0.40201	140	0.397727
Cephalochordata	Branchiostoma_sp_MCZ168126	Branchiostoma sp.	H	MCZ:IZ:168126				SRR33745587	18	466	0.272994	212	0.284483	244	0.40871	143	0.40625
Cephalochordata	cephalochordata_branchiostoma_floridae	Branchiostoma floridae	G		GCA_000003815.2	97.4	513.4			885	0.448141	434	0.456897	524	0.877722	309	0.877841
Chaetognatha	Spadella_sp_MCZ153021	Spadella sp.	H	MCZ:IZ:153021				SRR33745531	18	293	0.33953	158	0.426724	135	0.226131	89	0.252841
Chordata	Appendicularia_sp_MCZ139347	Appendicularia sp.	H	MCZ:IZ:139347				SRR33745558	18	473	0.19863	232	0.217672	297	0.497487	168	0.477273
Chordata	craniata_accipiter_gentilis	Accipiter gentilis	G		GCA_929443795.1	99.2	1400			612	0.313112	349	0.359914	398	0.666667	263	0.747159
Chordata	craniata_anas_platyrhynchos	Anas platyrhynchos	G		GCA_003850225.1	95	1100			595	0.644814	316	0.724138	384	0.643216	240	0.681818
Chordata	craniata_astyanax_mexicanus	Astyanax mexicanus	G		GCA_023375975.1	99.8	1400			534	0.807241	307	0.862069	357	0.59799	234	0.664773
Chordata	craniata_gasterosteus_aculeatus	Gasterosteus aculeatus	G		GCA_016920845.1	98.5	471.9			546	0.758317	321	0.846983	356	0.596315	235	0.667614
Cnidaria	Bougainvillia_sp_MCZ168168	Bougainvillia sp.	H	MCZ:IZ:168168				SRR33745589	10	320	0.536204	167	0.540948	187	0.313233	111	0.315341
Cnidaria	Ceriantheopsis_americana_MCZ168167	Ceriantheopsis americana	H	MCZ:IZ:168167				SRR33745585	10	659	0.455969	336	0.456897	370	0.619765	229	0.650568
Cnidaria	cnidaria_acropora_millepora	Acropora millepora	G		GCF_013753865.1	96.5	475.4			825	0.582192	400	0.681034	482	0.80737	285	0.809659
Cnidaria	cnidaria_hydra_vulgaris	Hydra vulgaris	G		GCF_022113875.1	95.3	819.4			775	0.522505	393	0.661638	469	0.785595	281	0.798295
Cnidaria	cnidaria_nematostella_vectensis	Nematostella vectensis	G		GCF_932526225.1	96.9	269.4			770	0.534247	362	0.69181	444	0.743719	268	0.761364
Cnidaria	Hydra_sp_MCZ168169	Hydra sp.	H	MCZ:IZ:168169				SRR33745566	14	397	0.725049	216	0.737069	266	0.445561	166	0.471591
Cnidaria	Porites_astreoides	Porites astreoides	H	MCZ:IZ:171045				SRR33745541	18	645	0.206458	322	0.215517	332	0.556114	194	0.551136
Cnidaria	Renilla_cf_muelleri_MCZ168166	Renilla cf. muelleri	H	MCZ:IZ:168166				SRR33745537	10	527	0.644814	274	0.74569	321	0.537688	200	0.568182
Cnidaria	Scyphozoa_sp_MCZ150635	Poralia rufescens	H	MCZ:IZ:150635				SRR33745534	16	402	0.613503	207	0.6875	274	0.458961	155	0.440341
Cnidaria	Scyphozoa_sp_MCZ150648	Atolla vanhoeffeni	H	MCZ:IZ:150648				SRR33745533	16	135	0.60274	66	0.702586	77	0.128978	44	0.125
Ctenophora	Beroe_ovata_MCZ168123	Beroe ovata	H	MCZ:IZ:168123				SRR33745521	18	315	0.596869	193	0.627155	152	0.254606	109	0.309659
Ctenophora	ctenophora_beroe_forskalii	Beroe forskalii	G		GCA_011033025.1		219			638	0.388454	329	0.465517	330	0.552764	201	0.571023
Ctenophora	ctenophora_hormiphora_californensis	Hormiphora californensis	G		GCA_020137815.1	89.4	110.7			712	0.515656	373	0.590517	391	0.654941	237	0.673295
Ctenophora	Mnemiopsis_leidyi_MCZ168124	Mnemiopsis leidyi	H	MCZ:IZ:168124				SRR33745556	18	377	0.622309	200	0.655172	187	0.313233	113	0.321023
Dicyemida	dicyemida_dicyema_japonicum	Dicyema japonicum	G		GCA_011109175.1					388	0.393346	207	0.446121	176	0.294807	104	0.295455
Echinodermata	Astrohamma_tuberculatum_MCZ152378	Astrohamma tuberculatum	H	MCZ:IZ:152378				SRR33745547	18	715	0.892368	344	0.946121	437	0.731993	250	0.710227
Echinodermata	Ctenocidaris_speciosa_MCZ152449	Ctenocidaris speciosa	H	MCZ:IZ:152449				SRR33745579	18	625	0.753425	287	0.780172	394	0.659966	220	0.625
Echinodermata	echinodermata_asterias_rubens	Asterias rubens	G		GCA_902459465.3	98.5	417.6			949	0.368885	445	0.431034	566	0.948074	334	0.948864
Echinodermata	echinodermata_lytechinus_variegatus	Lytechinus variegatus	G		GCA_018143015.1	98.8	869.6			784	0.379648	370	0.446121	474	0.79397	276	0.784091
Echinodermata	Labidiaster_annulatus_MCZ152452	Labidiaster annulatus	H	MCZ:IZ:152452				SRR33745565	14	220	0.878669	92	0.913793	106	0.177554	63	0.178977
Echinodermata	Promachocrinus_kerguelensis_MCZ152448	Promachocrinus kerguelensis	H	MCZ:IZ:152448				SRR33745539	18	269	0.313112	124	0.37069	162	0.271357	90	0.255682
Entoprocta	Loxosomella_murmanica_MCZ135237	Loxosomella murmanica	H	MCZ:IZ:135237				SRR33745559	18	468	0.604697	233	0.644397	268	0.448911	157	0.446023
Entoprocta	Pedicellina_cernua	Pedicellina cernua	H	No voucher				SRR33745548	18	491	0.334638	222	0.318966	268	0.448911	154	0.4375
Gnathostomulida	Austrognathia_christianae	Austrognathia christianae	H	No voucher				SRR33745536	18	514	0.799413	259	0.892241	287	0.480737	176	0.5
Hemichordata	hemichordata_ptychodera_flava	Ptychodera flava	G		GCA_001465055.1		1229			741	0.263209	342	0.267241	434	0.726968	256	0.727273
Hemichordata	hemichordata_saccoglossus_kowalevskii	Saccoglossus kowalevskii	G		GCA_000003605.1	89.8	775.8			898	0.457926	424	0.502155	531	0.889447	315	0.894886
Kinorhyncha	Echinoderes_truncatus	Echinoderes truncatus	H	No voucher				SRR33745575	18	120	0.696673	49	0.803879	62	0.103853	33	0.09375
Loricifera	Loricifera_sp	Loricifera sp.	H	No voucher				SRR33745560	18	436	0.533268	208	0.586207	251	0.420436	146	0.414773
Micrognathozoa	Limnognathia_maerski	Limnognathia maerski	H	Laumer et al. (2015)				SRR33745563	22	312	0.426614	149	0.448276	183	0.306533	118	0.335227
Mollusca	Bayerotrochus_midas_MCZ378259	Bayerotrochus midas	H	MCZ:Mala:378259				SRR33745522	12	736	0.51272	348	0.551724	412	0.690117	237	0.673295
Mollusca	Berthella_martensi_MCZ393762	Tomoberthella martensi	H	MCZ:Mala:393762				SRR33745590	12	545	0.590998	272	0.6875	327	0.547739	196	0.556818
Mollusca	Chaetoderma_nitidulum_MCZ393606	Chaetoderma nitidulum	H	MCZ:Mala:393606				SRR33745584	16	618	0.865949	299	0.935345	403	0.675042	230	0.653409
Mollusca	Donax_vittatus_MCZ393679	Donax vittatus	H	MCZ:Mala:393679				SRR33745576	12	546	0.624266	278	0.709052	323	0.541039	202	0.573864
Mollusca	Laevipilina_hyalina_MCZ378012	Laevipilina hyalina	H	MCZ:Mala:378012				SRR33745564	12	636	0.117417	304	0.105603	376	0.629816	221	0.627841
Mollusca	mollusca_patella_pellucida	Patella pellucida	G		GCA_917208175.1	97.5	712.1			934	0.913894	441	0.950431	556	0.931323	332	0.943182
Mollusca	mollusca_pecten_maximus	Pecten maximus	G		GCA_902652895.1	97.9	918.3			912	0.892368	427	0.920259	534	0.894472	323	0.917614
Mollusca	Nautilus_sp	Nautilus pompilius	H	MCZ:Mala:381891				SRR33745554	18	558	0.446184	266	0.545259	337	0.564489	213	0.605114
Nematoda	Caenorhabditis_elegans_MCZ168191	Caenorhabditis elegans	H	MCZ:IZ:168191				SRR33745586	18	456	0.480431	253	0.545259	250	0.41876	157	0.446023
Nematoda	nematoda_caenorhabditis_elegans	Caenorhabditis elegans	G		GCA_000002985.3	98.6	100.3			690	0.575342	349	0.616379	361	0.60469	212	0.602273
Nematoda	nematoda_pristionchus_pacificus	Pristionchus pacificus	G		GCA_000180635.4	93.2	158.5			588	0.360078	286	0.448276	276	0.462312	162	0.460227
Nematoda	Pterygodermatites_peromysci_MCZ163302	Pterygodermatites peromysci	H	MCZ:IZ:163302				SRR33745538	18	368	0.457926	208	0.530172	209	0.350084	137	0.389205
Nematoda	Trichuris_neotomae_MCZ163369	Trichuris neotomae	H	MCZ:IZ:163369				SRR33745529	18	442	0.367906	225	0.465517	276	0.462312	159	0.451705
Nematomorpha	Gordionus_wolterstorffii_MCZ31585	Gordionus wolterstorffii	H	MCZ:IZ:31585				SRR33745571	18	395	0.767123	202	0.797414	205	0.343384	126	0.357955
Nematomorpha	Nectonema_munidiae_MCZ153622	Nectonema munidiae	H	MCZ:IZ:153622				SRR33745553	18	341	0.675147	164	0.752155	177	0.296482	102	0.289773
Nematomorpha	nematomorpha_nectonema_munidae	Nectonema munidae	G		GCA_030549495.1	58.8	213.2			696	0.432485	349	0.484914	368	0.616415	221	0.627841
Nemertea	nemertea_lineus_longissimus	Lineus longissimus	G		GCA_910592375.2	96.5	391.2			952	0.386497	452	0.435345	567	0.949749	338	0.960227
Nemertea	Baseodiscus_mexicanus_MCZ135321	Baseodiscus mexicanus	H	MCZ:IZ:135321				SRR33745525	18	629	0.823875	289	0.838362	396	0.663317	225	0.639205
Nemertea	Paradrepanophorus_crassus_MCZ45852	Paradrepanophorus crassus	H	MCZ:IZ:45852				SRR33745550	18	691	0.61546	353	0.622845	398	0.666667	248	0.704545
Nemertea	Tubulanus_annulatus_MCZ45854	Tubulanus annulatus	H	MCZ:IZ:45854				SRR33745526	18	342	0.101761	148	0.0948276	202	0.338358	114	0.323864
Onychophora	Diemenipatus_mesibovi_MCZ164541	Diemenipatus mesibovi	H	MCZ:IZ:164541				SRR33745578	12	564	0.132094	253	0.142241	334	0.559464	191	0.542614
Onychophora	onychophora_epiperipatus_broadwayi	Epiperipatus broadwayi	G		GCA_028023455.1	89.5	5600			753	0.681018	347	0.752155	437	0.731993	257	0.730114
Onychophora	Peripatus_juliformis_MCZ169035	Peripatus juliformis	H	MCZ:IZ:169035				SRR33745545	12	487	0.736791	224	0.747845	305	0.510888	173	0.491477
Phoronida	phoronida_phoronis_australis	Phoronis australis	G		GCA_002633005.1		498.4			883	0.476517	417	0.482759	529	0.886097	317	0.900568
Phoronida	Phoronis_psammophila_MCZ149006	Phoronis psammophila	H	MCZ:IZ:149006				SRR33745544	18	462	0.863992	229	0.898707	284	0.475712	163	0.463068
Phoronida	Phoronopsis_sp_Belize_MCZ168174	Phoronopsis sp. Belize	H	MCZ:IZ:168174				SRR33745543	18	639	0.452055	301	0.493534	417	0.698492	231	0.65625
Placozoa	placozoa_trichoplax_adhaerens	Trichoplax adhaerens	G		GCF_000150275.1		105.6			791	0.625245	400	0.648707	472	0.79062	296	0.840909
Platyhelminthes	Euryleptidae_sp_MCZ134080	Euryleptidae sp.	H	MCZ:IZ:134080				SRR33745573	18	706	0.611546	360	0.618534	427	0.715243	262	0.744318
Platyhelminthes	Monoecocestus_sigmodontis_MCZ163417	Monoecocestus sigmodontis	H	MCZ:IZ:163417				SRR33745555	18	428	0.545988	248	0.573276	195	0.326633	136	0.386364
Platyhelminthes	platyhelminthes_prostheceraeus_crozeri	Prostheceraeus crozeri	G		GCA_907163375.1	89.7	2100			767	0.773973	393	0.862069	458	0.767169	277	0.786932
Platyhelminthes	platyhelminthes_schistosoma_haematobium	Schistosoma haematobium	G		GCA_000699445.3	82.7	400.3			695	0.690802	371	0.775862	396	0.663317	243	0.690341
Platyhelminthes	Tricladida_MCZ144276	Tricladida sp.	H	MCZ:IZ:144276				SRR33745528	18	211	0.37182	100	0.443966	121	0.20268	66	0.1875
Platyhelminthes	Zonorchis_komareki_MCZ163314	Zonorchis komareki	H	MCZ:IZ:163314				SRR33745523	18	263	0.47456	133	0.515086	134	0.224456	83	0.235795
Porifera	Aphrocallistes_vastus_MCZ134449	Aphrocallistes vastus	H	MCZ:IZ:134449				SRR33745580	18	265	0.612524	160	0.642241	137	0.229481	93	0.264205
Porifera	Clathrina_clathrus_MCZ45598	Clathrina clathrus	H	MCZ:IZ:45598				SRR33745581	18	502	0.598826	275	0.752155	293	0.490787	170	0.482955
Porifera	Oscarella_lobularis_MCZ45565	Oscarella lobularis	H	MCZ:IZ:45565				SRR33745551	18	320	0.931507	172	0.974138	160	0.268007	91	0.258523
Porifera	porifera_ephydatia_muelleri	Ephydatia muelleri	G		GCA_013339895.1	80.2	322.6			468	0.750489	246	0.846983	259	0.433836	166	0.471591
Porifera	porifera_oopsacas_minuta	Oopsacas minuta	G		GCA_024704765.1	91	61.5			659	0.680039	346	0.799569	348	0.582915	214	0.607955
Porifera	Tethya_sp_MCZ168122	Tethya sp.	H	MCZ:IZ:168122				SRR33745530	18	267	0.715264	126	0.823276	124	0.207705	70	0.198864
Priapulida	priapulida_priapulus_caudatus	Priapulus caudatus	G		GCA_000485595.2	89.3	511.7			770	0.257339	395	0.286638	471	0.788945	285	0.809659
Priapulida	priapulida_tubiluchus_corallicola	Tubiluchus corallicola	G		GCA_030141605.1	91.7	345.4			749	0.259295	375	0.344828	471	0.788945	281	0.798295
Priapulida	Priapulus_sp_MCZ141165	Priapulus sp.	H	MCZ:IZ:141165				SRR33745540	18	627	0.491194	319	0.592672	381	0.638191	230	0.653409
Priapulida	Tubiluchus_corallicola_MCZ153158	Tubiluchus corallicola	H	MCZ:IZ:153158				SRR33745527	18	616	0.695695	326	0.762931	395	0.661642	244	0.693182
Rotifera	Adineta_vaga	Adineta vaga	H					SRR33745592	18	275	0.577299	159	0.726293	132	0.221106	94	0.267045
Rotifera	Pomphorhynchus_laevis	Pomphorhynchus laevis	H	MCZ:IZ:168937				SRR33745542	18	347	0.418787	198	0.534483	202	0.338358	142	0.403409
Rotifera	rotifera_adineta_ricciae	Adineta ricciae	G		GCA_905250025.1	97	135.6			297	0.631115	169	0.693966	171	0.286432	115	0.326705
Rotifera	rotifera_brachionus_calyciflorus	Brachionus calyciflorus	G		GCA_905250105.1	96	116.7			731	0.261252	382	0.271552	443	0.742044	273	0.775568
Rotifera	rotifera_rotaria_magnacalcarata	Rotaria magnacalcarata	G		GCA_905261645.1	97	178.7			376	0.753425	216	0.851293	218	0.365159	135	0.383523
Tardigrada	Milnesium_sp	Milnesium sp.	H	No voucher				SRR33745557	18	380	0.534247	206	0.599138	229	0.383585	146	0.414773
Tardigrada	tardigrada_ramazzottius_varieornatus	Ramazzottius varieornatus	G		GCA_001949185.1		55.8			711	0.290607	354	0.364224	422	0.706868	252	0.715909
Tunicata	Ciona_intestinalis_MCZ166908	Ciona intestinalis	H	MCZ:IZ:166908				SRR33745582	18	104	0.462818	44	0.5	48	0.080402	29	0.0823864
Tunicata	Diplosoma_listerianum_MCZ166909	Diplosoma listerianum	H	MCZ:IZ:166909				SRR33745577	18	237	0.308219	121	0.415948	127	0.21273	78	0.221591
Urochordata	urochordata_aplidium_turbinatum	Aplidium turbinatum	G		GCA_918807975.1		605.5			705	0.231898	371	0.260776	412	0.690117	259	0.735795
Urochordata	urochordata_ciona_intestinalis	Ciona intestinalis	G		GCA_000224145.2	93.8	115.2			837	0.689824	429	0.799569	496	0.830821	305	0.866477
Xenacoelomorpha	Xenoturbella_bocki_MCZ135234	Xenoturbella bocki	H	MCZ:IZ:135234				SRR33745524	18	485	0.818982	239	0.924569	317	0.530988	186	0.528409
							Average			581.877	0.569351	289.908	0.624801	341.669	0.57231	205.323	0.583304
							Minimum			104	0.101761	44	0.0948276	48	0.080402	29	0.0823864
							Maximum			952	0.931507	452	0.974138	567	0.949749	338	0.960227

## Sheet: S. Table S5
Supplemental Table S5. Final matrix statistics for in vitro hybridization experiments on newly sequences specimens for the Lophophorata, Cnidaria, and Ostreida data sets.
Phylum	Species	Sample ID	Dataset	Group	Raw loci recovered standard set	#loci in final 50s-50p matrix
Xenacoelomorpha	Hofstenia miamia	MCZ:IZ:168125	Cnidaria	outgroup	590	178
Cnidaria	Bougainvillia sp	MCZ:IZ:168168	Cnidaria	ingroup	320	142
Cnidaria	Hydra sp.	MCZ:IZ:168169	Cnidaria	ingroup	397	195
Cnidaria	Poralia rufescens	MCZ:IZ:150635	Cnidaria	ingroup	402	152
Cnidaria	Atolla sp.	MCZ:IZ:150648	Cnidaria	ingroup	135	42
Cnidaria	Renilla muelleri	MCZ:IZ:168166	Cnidaria	ingroup	527	209
Cnidaria	Ceriantheopsis americana	MCZ:IZ:168167	Cnidaria	ingroup	659	245
Cnidaria	Porites astreoides	MCZ:IZ:171045	Cnidaria	ingroup	645	211
Echinodermata	Astrohamma tuberculatum	MCZ:IZ:152378	Lophophorata	outgroup	715	254
Brachiopoda	Lingula anatina	NHM	Lophophorata	ingroup	604	252
Brachiopoda	Novocrania anomala	MCZ:IZ:43938	Lophophorata	ingroup	548	223
Phoronida	Phoronis psammophila	MCZ:IZ:149006	Lophophorata	ingroup	462	199
Phoronida	Phoronopsis sp.	MCZ:IZ:168174	Lophophorata	ingroup	639	239
Bryozoa	Pentapora fascialis	MCZ:IZ:126431	Lophophorata	ingroup	491	186
Bryozoa	Flustrellidra sp.	MCZ:IZ:126428	Lophophorata	ingroup	279	87
Bryozoa	Heteropora pacifica	MCZ:IZ:43406	Lophophorata	ingroup	188	64
Bryozoa	Pectinatella sp.	MCZ:IZ:143219	Lophophorata	ingroup	507	182
Mollusca	Mytilus californianus	GCF_021869535.1	Ostreida	outgroup	834	532
Mollusca	Geukensia demissa	GCA_034783895.1	Ostreida	outgroup	801	516
Mollusca	Lithophaga antillarum	GCA_028566495.1	Ostreida	outgroup	790	512
Mollusca	Pinna atropurpurea (transcripts)	SRR3350466	Ostreida	ingroup	401	212
Mollusca	Pinna nobilis	GCA_016161895.1	Ostreida	ingroup	747	502
Mollusca	Pinna saccata (transcripts)	SRR3350465	Ostreida	ingroup	246	135
Mollusca	Atrina japonica	GCA_030159075.1	Ostreida	ingroup	877	590
Mollusca	Atrina rigida (transcripts)	SRR1559271	Ostreida	ingroup	512	295
Mollusca	Atrina vexillum (transcripts)	SRR3350467	Ostreida	ingroup	560	335
Mollusca	Malleus candeanus (transcripts)	SRR3350468	Ostreida	ingroup	413	222
Mollusca	Pteria colymbus (transcripts)	SRR3350471	Ostreida	ingroup	584	343
Mollusca	Pteria penguin	GCA_035048485.1	Ostreida	ingroup	888	593
Mollusca	Isognomon alatus (transcripts)	SRR3350469	Ostreida	ingroup	557	340
Mollusca	Pinctada margaritifera	GCA_964021215.1	Ostreida	ingroup	508	365
Mollusca	Pinctada sp. (transcripts)	SRR830491	Ostreida	ingroup	496	313
Mollusca	Pinctada fucata	GCA_028142955.1	Ostreida	ingroup	870	623
Mollusca	Pinctada imbricata	GCA_033119305.1	Ostreida	ingroup	872	625
Mollusca	Hyotissa hyotis (transcripts)	SRR8217857	Ostreida	ingroup	460	273
Mollusca	Ostrea lurida	GCA_903981925.1	Ostreida	ingroup	759	567
Mollusca	Ostrea denselamellosa	GCA_024699665.1	Ostreida	ingroup	892	660
Mollusca	Ostrea edulis	GCF_947568905.1	Ostreida	ingroup	880	642
Mollusca	Saccostrea echinata	GCF_033153115.1	Ostreida	ingroup	829	617
Mollusca	Saccostrea palmula (transcripts)	SRR3350462	Ostreida	ingroup	125	75
Mollusca	Saccostrea cucullata	GCF_032062105.1	Ostreida	ingroup	693	534
Mollusca	Saccostrea glomerata	GCA_003671525.1	Ostreida	ingroup	792	591
Mollusca	Crassostrea gasar	GCA_040285235.1	Ostreida	ingroup	854	632
Mollusca	Crassostrea corteziensis (transcripts)	SRX641340	Ostreida	ingroup	388	249
Mollusca	Crassostrea rhizophorae	GCA_040285155.1	Ostreida	ingroup	807	608
Mollusca	Crassostrea virginica	GCF_002022765.2	Ostreida	ingroup	625	474
Mollusca	Crassostrea virginica (transcripts)	SRX118365	Ostreida	ingroup	388	285
Mollusca	Magallana nippona	GCA_033439105.1	Ostreida	ingroup	886	655
Mollusca	Magallana ariakensis	GCA_020458035.1	Ostreida	ingroup	847	640
Mollusca	Magallana hongkongensis (Hong Kong)	GCA_016163765.1	Ostreida	ingroup	770	579
Mollusca	Magallana gigas	GCF_963853765.1	Ostreida	ingroup	856	653
Mollusca	Magallana hongkongensis (Beihai)	GCA_015776775.1	Ostreida	ingroup	879	663
Mollusca	Magallana angulata	GCF_025612915.1	Ostreida	ingroup	868	653

## Sheet: S. Table S6
Supplemental Table S6. Genomic characterization results for all three Metazoa probe sets produced in this study. Only five of the nine exemplar genomes had the necessary files published for this analysis.
		Metazoa_Final_Full						Metazoa_Final_red50						Metazoa_Final_red70
Genome	Total	Exon only	Intron only	Exon + Intron	Intergenic	Unclassified	Total	Exon only	Intron only	Exon + Intron	Intergenic	Unclassified	Total	Exon only	Intron only	Exon + Intron	Intergenic	Unclassified
Nematostella vectensis	984	705	264	13	2	0	569	407	153	8	1	0	264	184	76	3	1	0
Caenorhabditis elegans	1062	935	100	25	2	0	528	455	61	11	1	0	255	219	32	3	1	0
Oopsacas minuta	992	893	67	0	32	0	511	458	34	0	19	0	257	225	19	0	13	0
Trichoplax adhaerens	983	691	245	0	46	1	530	370	133	0	27	0	265	188	61	0	16	0
Lytechinus variegatus	1269	983	273	3	10	0	707	551	147	3	6	0	310	238	66	2	4	0
Average (decimal)		0.795	0.179	0.008	0.018			0.79	0.182	0.008	0.02			0.782	0.186	0.006	0.026
Average (percent)		0.795	0.179	0.008	0.018			0.79	0.182	0.008	0.02			0.782	0.186	0.006	0.026
